# Supplementary material for: High-resolution promoter map of human limbal epithelial cells cultured with keratinocyte growth factor and rho kinase inhibitor
Source: Sci Rep. 2017 Jun 6;7:2845. doi: 10.1038/s41598-017-02824-8 (PMC5460231; doi:10.1038/s41598-017-02824-8)
Supplement: Supplementary file 2 — Supplementary Table S1 [file 41598_2017_2824_MOESM2_ESM.xls]

## Sheet: Table S1
Supplementary Table S1. List of 877 promoters highly expressed in K+Y-treated LECs.
promoter	position	log2 fold change	adjusted P-value	specificity
p1@CRTAC1	chr10:99790370-99790385,-	8.4066	2.0334e-91	Cornea-specific
p2@CRTAC1	chr10:99790340-99790353,-	8.72748	5.94252e-80	Cornea-specific
p16@H19	chr11:2017178-2017212,-	7.42522	2.46869e-56	not specific
p1@IGF2	chr11:2160611-2160656,-	7.0886	9.88145e-53	not specific
p1@AF118081	chr11:2018746-2018865,+	6.9913	6.6007e-49	not specific
p1@KRT12	chr17:39023472-39023477,-	7.21918	5.74991e-46	Cornea-specific
p4@IGF2	chr11:2153389-2153416,-	7.00665	1.45221e-43	not specific
p3@H19	chr11:2017366-2017393,-	6.15583	2.08203e-41	not specific
p3@NCKAP5	chr2:134179343-134179382,-	4.3323	9.70209e-40	not specific
p18@H19	chr11:2017138-2017174,-	7.2088	4.89453e-38	not specific
p1@DSG1	chr18:28898107-28898130,+	4.91788	5.63757e-37	Cornea-specific
p4@H19	chr11:2016803-2016860,-	6.49652	2.13125e-36	not specific
p8@CLU	chr8:27466577-27466595,-	4.40239	7.59578e-36	Cornea-specific
p13@CLU	chr8:27468052-27468067,-	4.04444	2.06926e-35	Cornea-specific
p1@GAS1	chr9:89562411-89562433,-	5.56593	2.06926e-35	Cornea-specific
p2@TNNT3	chr11:1942580-1942639,+	5.68621	5.11462e-35	not specific
p5@CLU	chr8:27466535-27466550,-	4.20014	4.53751e-33	Cornea-specific
p3@CPVL	chr7:29152509-29152558,-	6.15231	1.29695e-32	Cornea-specific
p7@H19	chr11:2017349-2017365,-	6.57285	6.09916e-32	not specific
p6@H19	chr11:2018901-2018914,-	6.15161	3.03539e-31	not specific
p2@DSG1	chr18:28898087-28898106,+	4.54228	1.08186e-30	Cornea-specific
p1@TRIM36	chr5:114505591-114505614,-	3.2934	4.86113e-30	Cornea-specific
p1@PID1	chr2:230135937-230136016,-	4.41778	7.45378e-30	Cornea-specific
p1@MIR184	chr15:79501729-79501736,+	3.55189	8.77371e-30	not specific
p9@CLU	chr8:27462617-27462687,-	4.0962	1.13504e-29	Cornea-specific
p1@IGFBP5	chr2:217560263-217560278,-	3.66613	1.90964e-27	not specific
p2@H19	chr11:2019065-2019078,-	6.06888	6.89616e-27	not specific
p@chr11:119776054..119776060,+	chr11:119776054-119776060,+	6.4232	9.52879e-27	not specific
p@chr1:50889667..50889679,+	chr1:50889667-50889679,+	3.92757	9.52879e-27	not specific
p2@FA2H	chr16:74808710-74808735,-	3.67117	1.9309e-26	Cornea-specific
p27@H19	chr11:2017005-2017026,-	5.75529	3.25672e-26	not specific
p1@BC106079	chr11:2016522-2016560,-	6.18668	3.35217e-26	not specific
p9@H19	chr11:2016865-2016913,-	5.87674	4.35632e-26	not specific
p10@H19	chr11:2017214-2017227,-	5.88536	7.19681e-26	not specific
p1@GYG1	chr3:148709310-148709337,+	2.57822	1.60439e-25	Cornea-specific
p6@VSNL1	chr2:17773341-17773362,+	5.85004	1.72487e-25	Cornea-specific
p2@AF118081	chr11:2018455-2018516,+	6.27086	2.357e-24	not specific
p2@SLC26A2	chr5:149340464-149340483,+	3.33313	2.56786e-24	Cornea-specific
p1@KRT3	chr12:53189894-53189905,-	6.63197	3.70227e-24	Cornea-specific
p1@ST6GALNAC3	chr1:76540386-76540445,+	4.05086	1.20642e-23	not specific
p2@NDUFA4L2	chr12:57630900-57630911,-	3.05377	1.37139e-23	not specific
p8@RB1	chr13:49050561-49050578,+	6.40276	1.95104e-23	Cornea-specific
p@chr8:27456058..27456137,-	chr8:27456058-27456137,-	4.84681	6.69193e-23	not specific
p@chr2:40136465..40136469,+	chr2:40136465-40136469,+	5.84159	6.93131e-23	not specific
p1@LOC100288798	chr12:46781329-46781343,+	3.04762	1.24374e-22	not specific
p1@ADH7	chr4:100356453-100356521,-	3.43092	2.54086e-22	Cornea-specific
p1@KRT27	chr17:38938796-38938803,-	5.90917	4.65592e-22	not specific
p17@H19	chr11:2017395-2017407,-	5.99847	4.73434e-22	not specific
p1@IL36G	chr2:113735575-113735591,+	3.21591	5.87274e-22	not specific
p1@FA2H	chr16:74808685-74808702,-	5.296	1.42618e-21	Cornea-specific
p5@H19	chr11:2018440-2018456,-	5.81937	3.43849e-21	not specific
p24@H19	chr11:2016915-2016943,-	5.87897	6.88489e-21	not specific
p1@RHOU	chr1:228871206-228871286,+	5.11678	7.43908e-21	not specific
p3@ALDH3A1	chr17:19651654-19651665,-	3.59351	8.12676e-21	Cornea-specific
p1@TMEM100	chr17:53800218-53800231,-	3.93284	1.39006e-20	Cornea-specific
p8@IGF2	chr11:2153071-2153082,-	6.14451	1.61696e-20	not specific
p1@CSRP2	chr12:77272786-77272806,-	2.43528	1.31895e-19	not specific
p1@ARHGEF3	chr3:56835967-56835985,-	2.54049	1.80281e-19	Cornea-specific
p1@C8orf47	chr8:99076787-99076809,+	2.77854	3.69567e-19	not specific
p1@CRLF1	chr19:18717589-18717616,-	3.13898	4.48523e-19	Cornea-specific
p4@C8orf47	chr8:99076509-99076530,+	3.96006	7.88967e-19	not specific
p11@IGF2	chr11:2153165-2153178,-	5.76341	1.24005e-18	not specific
p1@CLU	chr8:27472209-27472225,-	3.93886	1.59411e-18	Cornea-specific
p@chr1:172502743..172502777,+	chr1:172502743-172502777,+	2.59145	1.93545e-18	not specific
p1@C4orf49	chr4:140201333-140201396,-	3.83681	2.76219e-18	not specific
p6@IGF2	chr11:2153332-2153354,-	5.73605	3.13359e-18	not specific
p12@H19	chr11:2018773-2018785,-	5.57036	3.52659e-18	not specific
p1@TCEA3	chr1:23751189-23751255,-	2.17884	4.22587e-18	not specific
p1@ANGPTL7	chr1:11249404-11249419,+	3.51765	1.29848e-17	Cornea-specific
p6@C8orf47	chr8:99076582-99076599,+	4.04344	2.02134e-17	not specific
p@chr7:118824385..118824421,+	chr7:118824385-118824421,+	4.95745	3.53839e-17	not specific
p@chr4:43765506..43765517,+	chr4:43765506-43765517,+	5.65955	5.4e-17	not specific
p11@H19	chr11:2018359-2018371,-	5.68297	5.6035e-17	not specific
p1@DAPL1	chr2:159651821-159651836,+	2.86261	5.6035e-17	not specific
p1@NDUFA4L2	chr12:57630873-57630895,-	2.51433	1.05004e-16	not specific
p5@IGF2	chr11:2153449-2153463,-	5.24569	1.2701e-16	not specific
p2@GJA1	chr6:121756809-121756831,+	2.1909	1.39956e-16	Cornea-specific
p20@CLU	chr8:27462787-27462819,-	5.25947	3.49534e-16	Cornea-specific
p1@C11orf96	chr11:43964177-43964193,+	2.72196	5.33938e-16	not specific
p@chr2:35680607..35680613,-	chr2:35680607-35680613,-	5.3113	5.33938e-16	not specific
p1@RGMA	chr15:93632421-93632446,-	2.33356	8.85916e-16	not specific
p19@H19	chr11:2018467-2018477,-	5.51897	1.06665e-15	not specific
p8@H19	chr11:2018305-2018318,-	5.43928	1.1405e-15	not specific
p14@CLU	chr8:27462692-27462746,-	4.67026	1.1405e-15	Cornea-specific
p@chr5:132460176..132460179,-	chr5:132460176-132460179,-	5.62558	1.47125e-15	not specific
p@chr8:27456141..27456161,-	chr8:27456141-27456161,-	4.60968	1.64933e-15	not specific
p1@PTGS2	chr1:186649543-186649563,-	4.68673	1.73593e-15	not specific
p3@KAZN	chr1:14925315-14925338,+	3.94227	1.86769e-15	not specific
p1@EPHA8	chr1:22889953-22890005,+	5.61019	1.86769e-15	not specific
p3@SPINK5	chr5:147470546-147470574,+	2.34263	4.48364e-15	not specific
p@chr7:40883552..40883571,+	chr7:40883552-40883571,+	2.97252	4.54694e-15	not specific
p3@ADH7	chr4:100356431-100356446,-	4.40784	4.59203e-15	Cornea-specific
p1@PLA2G4A	chr1:186798073-186798147,+	3.44083	4.73552e-15	not specific
p3@IGF2	chr11:2158507-2158526,-	4.62116	4.84207e-15	not specific
p1@LOX	chr5:121413944-121413965,-	3.59334	4.97885e-15	not specific
p6@CLU	chr8:27468013-27468046,-	3.94734	8.97293e-15	Cornea-specific
p1@CPXM2	chr10:125651258-125651355,-	4.44309	2.09006e-14	not specific
p1@CDH23	chr10:73156664-73156716,+	3.88392	2.09216e-14	not specific
p5@AF118081	chr11:2018894-2018927,+	5.17234	2.96502e-14	not specific
p1@EGLN3	chr14:34420259-34420291,-	2.09996	7.01389e-14	not specific
p@chrX:19665890..19665905,-	chrX:19665890-19665905,-	2.60546	7.30183e-14	not specific
p23@CLU	chr8:27466597-27466608,-	4.53027	1.18757e-13	Cornea-specific
p2@ALDH3A1	chr17:19651668-19651682,-	2.9553	1.284e-13	Cornea-specific
p1@LY6G6C	chr6:31689515-31689539,-	4.94859	1.284e-13	Cornea-specific
p1@LRRC17	chr7:102553430-102553456,+	5.02245	1.45083e-13	not specific
p1@GJB4	chr1:35225339-35225343,+	2.45646	1.65439e-13	Cornea-specific
p2@C8orf47	chr8:99076820-99076848,+	2.14671	1.67929e-13	not specific
p1@UGT1A6	chr2:234600339-234600365,+	2.31828	1.70215e-13	Conjunctiva-specific
p@chr8:27457336..27457372,-	chr8:27457336-27457372,-	4.62039	3.10541e-13	not specific
p2@IVNS1ABP	chr1:185286466-185286482,-	2.06109	3.3175e-13	Cornea-specific
p@chr8:27457396..27457456,-	chr8:27457396-27457456,-	4.13581	3.94257e-13	not specific
p1@HSPA2	chr14:65007452-65007466,+	2.05519	5.54534e-13	Cornea-specific
p@chr7:40855299..40855321,+	chr7:40855299-40855321,+	2.19925	6.37554e-13	not specific
p1@MUC21	chr6:30951487-30951504,+	1.86793	6.79802e-13	not specific
p1@GJA1	chr6:121756777-121756800,+	2.05177	6.80302e-13	Cornea-specific
p7@CLU	chr8:27468075-27468130,-	4.30074	1.12766e-12	Cornea-specific
p5@RB1	chr13:49050580-49050636,+	5.04074	2.01326e-12	Cornea-specific
p4@SLITRK6	chr13:86373476-86373501,-	2.69513	2.10393e-12	not specific
p1@EPB41L4B	chr9:112082679-112082743,-	2.77793	2.16022e-12	not specific
p1@DMRTA2	chr1:50889103-50889145,-	1.90708	2.53713e-12	not specific
p1@ENST00000420279,p1@ENST00000445984,p1@ENST00000448374	chr20:57090544-57090561,+	2.48845	2.67304e-12	not specific
p@chr6:106943050..106943075,+	chr6:106943050-106943075,+	2.28857	3.09671e-12	not specific
p@chr8:27457470..27457493,-	chr8:27457470-27457493,-	3.84966	3.82182e-12	not specific
p1@ENST00000518134	chr5:151145928-151145933,-	2.49372	3.84363e-12	not specific
p1@MATN2	chr8:98881268-98881353,+	1.91275	4.53281e-12	Cornea-specific
p1@ENST00000453787	chr9:75489043-75489052,-	5.4843	4.90654e-12	not specific
p9@AF118081	chr11:2018395-2018415,+	4.11984	5.98909e-12	not specific
p@chr2:134399102..134399180,-	chr2:134399102-134399180,-	2.04828	1.0269e-11	not specific
p@chr8:27455711..27455732,-	chr8:27455711-27455732,-	4.8003	1.03951e-11	not specific
p2@MAB21L1	chr13:36050790-36050807,-	4.10553	1.84952e-11	Cornea-specific
p21@H19	chr11:2018544-2018555,-	5.0532	2.3599e-11	not specific
p@chr8:27461872..27461920,-	chr8:27461872-27461920,-	4.39309	2.76701e-11	not specific
p1@NTRK2	chr9:87284675-87284698,+	4.72778	2.84904e-11	Cornea-specific
p@chr7:40883504..40883519,+	chr7:40883504-40883519,+	2.1311	4.26395e-11	not specific
p3@SLITRK6	chr13:86373448-86373468,-	2.8463	5.04791e-11	not specific
p1@ROBO2	chr3:77089214-77089314,+	3.21026	6.01354e-11	not specific
p4@LOX	chr5:121413974-121413986,-	4.29237	6.22961e-11	not specific
p3@AF118081	chr11:2018694-2018745,+	4.86698	6.65667e-11	not specific
p1@HTRA1	chr10:124221082-124221140,+	2.11492	6.83304e-11	Cornea-specific
p1@ALDH3A1	chr17:19651598-19651620,-	4.6771	7.30671e-11	Cornea-specific
p@chr7:40883521..40883532,+	chr7:40883521-40883532,+	2.60134	7.3203e-11	not specific
p1@CXCL14	chr5:134914673-134914692,-	3.84574	7.80603e-11	Cornea-specific
p1@ALDH1A1	chr9:75567962-75567979,-	2.14897	8.21975e-11	Cornea-specific
p2@PTGS2	chr1:186648493-186648522,-	4.94984	9.68206e-11	not specific
p@chr14:22659199..22659211,-	chr14:22659199-22659211,-	3.60364	1.12518e-10	not specific
p2@KAZN	chr1:14925173-14925196,+	3.37425	1.17545e-10	not specific
p3@TGFBI	chr5:135382596-135382676,+	2.23962	1.58601e-10	Cornea-specific
p2@GAS1	chr9:89562560-89562612,-	3.0762	1.6269e-10	Cornea-specific
p10@CLU	chr8:27462822-27462853,-	4.67643	1.65444e-10	Cornea-specific
p2@C11orf96	chr11:43964125-43964136,+	3.12849	1.73833e-10	not specific
p2@CRLF1	chr19:18717627-18717638,-	2.91351	2.04822e-10	Cornea-specific
p7@IGF2	chr11:2153356-2153374,-	4.73488	2.07015e-10	not specific
p1@GDPD2	chrX:69643154-69643183,+	2.61458	2.22155e-10	Cornea-specific
p3@TNNT3	chr11:1946100-1946117,+	4.16866	2.39799e-10	not specific
p4@HTRA1	chr10:124221036-124221047,+	2.79569	2.80404e-10	Cornea-specific
p@chr2:66670833..66670853,+	chr2:66670833-66670853,+	3.38806	2.98936e-10	not specific
p2@IGFBP2	chr2:217498134-217498154,+	2.01082	3.15787e-10	not specific
p3@C8orf47	chr8:99076762-99076782,+	2.67921	3.19281e-10	not specific
p17@CLU	chr8:27466494-27466506,-	3.87029	3.58607e-10	Cornea-specific
p1@BAMBI	chr10:28966443-28966461,+	1.56873	3.6411e-10	Cornea-specific
p@chr5:134906681..134906686,-	chr5:134906681-134906686,-	4.7697	3.85431e-10	not specific
p@chr15:38546982..38546996,+	chr15:38546982-38546996,+	4.5502	6.04127e-10	not specific
p14@H19	chr11:2017623-2017638,-	4.84782	6.61919e-10	not specific
p2@IGFBP6	chr12:53491413-53491430,+	1.94316	8.01114e-10	Cornea-specific
p28@H19	chr11:2017862-2017869,-	2.87628	8.21026e-10	not specific
p1@TRPM3	chr9:73483958-73483985,-	4.59612	9.72041e-10	not specific
p2@SPARC	chr5:151066486-151066501,-	1.84157	1.02847e-09	Cornea-specific
p3@RAB4A	chr1:229407038-229407053,+	1.81801	1.24222e-09	not specific
p26@H19	chr11:2018389-2018396,-	4.70924	1.46889e-09	not specific
p2@ARHGEF3	chr3:56835941-56835961,-	2.6466	1.4819e-09	Cornea-specific
p1@ENST00000394133	chr10:95044351-95044355,-	3.18296	1.51906e-09	not specific
p@chr11:1949070..1949079,+	chr11:1949070-1949079,+	4.60347	1.54645e-09	not specific
p1@ENST00000525636	chr11:9797175-9797232,+	4.215	1.74995e-09	not specific
p1@H19	chr11:2018977-2019048,-	5.7299	1.90512e-09	not specific
p1@RAET1L	chr6:150346656-150346674,-	2.12529	2.13941e-09	not specific
p1@MARCH3	chr5:126366237-126366273,-	4.33193	3.81918e-09	not specific
p2@NUP93	chr16:56815734-56815749,+	4.62118	4.54223e-09	Cornea-specific
p2@SLITRK6	chr13:86373536-86373560,-	3.07917	6.04443e-09	not specific
p1@CNTN4	chr3:2140565-2140621,+	4.23303	6.34502e-09	not specific
p1@IGFBP6	chr12:53491441-53491458,+	2.10345	7.49625e-09	Cornea-specific
p2@ENST00000437890	chr1:53238184-53238189,-	2.23865	9.09596e-09	not specific
p@chr1:153285395..153285434,-	chr1:153285395-153285434,-	1.62702	9.69243e-09	not specific
p@chr5:135388647..135388663,+	chr5:135388647-135388663,+	2.38431	1.1092e-08	not specific
p1@EMILIN2	chr18:2846972-2847027,+	1.68436	1.23769e-08	not specific
p@chr8:27466450..27466488,+	chr8:27466450-27466488,+	2.54603	1.25399e-08	not specific
p3@IGFBP2	chr2:217498105-217498129,+	1.65814	1.32258e-08	not specific
p2@RPL30	chr8:99057611-99057625,-	2.02136	1.42802e-08	not specific
p1@SPARC	chr5:151066469-151066483,-	1.67822	1.43108e-08	Cornea-specific
p2@LRRC17	chr7:102553470-102553487,+	3.74562	1.48596e-08	not specific
p2@PHACTR1	chr6:12958137-12958234,+	4.45257	1.55841e-08	not specific
p22@H19	chr11:2018321-2018332,-	4.50536	1.76707e-08	not specific
p1@CLMP	chr11:123065926-123065977,-	2.61395	1.86905e-08	not specific
p@chr14:83905085..83905089,+	chr14:83905085-83905089,+	4.99888	2.02913e-08	not specific
p4@FBLIM1	chr1:16083123-16083144,+	1.99178	2.27879e-08	not specific
p1@FOSL2	chr2:28615716-28615733,+	1.71305	2.30065e-08	not specific
p2@LOX	chr5:121414045-121414063,-	2.64309	2.4242e-08	not specific
p1@ALOX15B	chr17:7942368-7942385,+	1.50387	2.75034e-08	not specific
p2@C1orf9	chr1:172502144-172502186,+	1.83042	3.05242e-08	Cornea-specific
p1@ANKRD37	chr4:186317988-186318004,+	2.29614	3.05242e-08	not specific
p2@BC106079	chr11:2016429-2016471,-	4.56159	3.44893e-08	not specific
p1@S1PR3	chr9:91606355-91606398,+	2.48883	3.64115e-08	not specific
p4@ALDOA	chr16:30075463-30075519,+	1.53873	4.35031e-08	not specific
p1@PLCL1	chr2:198669308-198669328,+	4.48468	4.81388e-08	not specific
p@chr11:2017929..2017975,+	chr11:2017929-2017975,+	4.66195	5.2108e-08	not specific
p1@BOC	chr3:112930387-112930431,+	2.36305	5.50373e-08	not specific
p4@CLU	chr8:27463932-27463992,-	3.80237	5.74021e-08	Cornea-specific
p8@CU687195	chr12:52908501-52908527,+	2.82072	5.939e-08	not specific
p@chr1:186645709..186645759,-	chr1:186645709-186645759,-	4.38658	6.43062e-08	not specific
p1@SLURP1	chr8:143823816-143823832,-	2.72959	7.18236e-08	not specific
p1@CHN2	chr7:29234375-29234464,+	3.99674	7.50876e-08	not specific
p1@EMP3	chr19:48828788-48828853,+	1.46441	7.53838e-08	not specific
p2@S100A4	chr1:153517473-153517536,-	1.52704	8.40476e-08	not specific
p2@NDUFA4	chr7:10979708-10979719,-	1.82716	8.50034e-08	not specific
p1@KIAA0922	chr4:154387480-154387536,+	1.47472	8.82998e-08	not specific
p1@TGFBI	chr5:135364668-135364689,+	1.99863	8.94652e-08	Cornea-specific
p5@MRPL33	chr2:27995173-27995197,+	3.92483	9.2284e-08	Cornea-specific
p3@LOX	chr5:121414004-121414025,-	3.0778	9.74081e-08	not specific
p1@AK123234	chrM:3565-3576,+	3.2091	1.02074e-07	not specific
p1@TUBB2A	chr6:3157770-3157784,-	1.48086	1.07867e-07	not specific
p1@RPL30	chr8:99057769-99057776,-	1.82467	1.10997e-07	not specific
p1@MIR210HG	chr11:568399-568430,-	2.34159	1.11429e-07	not specific
p1@AK056941	chr17:41438716-41438735,-	2.01744	1.14647e-07	not specific
p1@FTH1P3	chr2:27616442-27616446,-	1.74378	1.24588e-07	not specific
p@chr2:150017284..150017314,+	chr2:150017284-150017314,+	4.26931	1.27139e-07	not specific
p31@CLU	chr8:27462747-27462758,-	4.37988	1.32924e-07	Cornea-specific
p2@CPVL	chr7:29152388-29152434,-	4.241	1.46981e-07	Cornea-specific
p@chr5:147491402..147491420,+	chr5:147491402-147491420,+	3.1978	1.53803e-07	not specific
p31@H19	chr11:2018178-2018183,-	4.45605	1.71585e-07	not specific
p3@C9orf9	chr9:135754263-135754338,+	3.07918	1.71585e-07	not specific
p@chr10:125623682..125623706,-	chr10:125623682-125623706,-	4.26567	1.71585e-07	not specific
p3@PLP2	chrX:49028218-49028233,+	1.36324	1.8751e-07	Cornea-specific
p@chr7:20247661..20247676,+	chr7:20247661-20247676,+	2.96624	1.94517e-07	not specific
p1@VIT	chr2:36923830-36923874,+	3.59126	2.09679e-07	not specific
p3@VIT	chr2:36923901-36923928,+	4.03349	2.17704e-07	not specific
p2@HSD17B2	chr16:82068920-82068953,+	1.9669	2.21099e-07	not specific
p9@PAX6	chr11:31839453-31839462,-	1.44977	2.32714e-07	not specific
p@chr20:49047255..49047266,-	chr20:49047255-49047266,-	3.61499	2.45733e-07	not specific
p1@RPS28	chr19:8386371-8386384,+	1.42253	2.63405e-07	not specific
p@chr1:567543..567579,+	chr1:567543-567579,+	1.00088	2.91464e-07	not specific
p@chr12:52913727..52913740,+	chr12:52913727-52913740,+	1.70204	2.93932e-07	not specific
p1@BC023992	chrM:9495-9535,+	3.18295	3.04086e-07	not specific
p1@ENST00000411843	chr2:63911402-63911405,+	1.60703	3.2277e-07	not specific
p15@H19	chr11:2018956-2018969,-	4.11281	3.49724e-07	not specific
p@chrM:550..572,+	chrM:550-572,+	1.48594	4.09608e-07	not specific
p@chr5:134906837..134906859,-	chr5:134906837-134906859,-	3.54082	4.13087e-07	not specific
p1@ENST00000423096	chr19:54278713-54278725,+	1.5549	4.81556e-07	not specific
p1@AL359334,p1@L08441	chrM:9226-9255,+	3.1585	5.13395e-07	not specific
p8@AF118081	chr11:2018274-2018320,+	3.42342	5.21633e-07	not specific
p1@DIO3OS,p1@MIR1247	chr14:102026673-102026775,-	3.51916	5.30089e-07	not specific
p1@FBN1	chr15:48937884-48937933,-	3.5642	5.66475e-07	not specific
p1@C11orf1	chr11:111750206-111750279,+	1.3737	5.90414e-07	not specific
p1@PPP1R3C	chr10:93392811-93392835,-	2.54194	6.21525e-07	Cornea-specific
p1@ENST00000314394,p1@ENST00000431098	chr2:204055411-204055413,+	2.3755	6.47509e-07	not specific
p2@HTRA1	chr10:124221061-124221080,+	1.83311	6.59554e-07	Cornea-specific
p@chr12:53494502..53494543,+	chr12:53494502-53494543,+	2.06628	6.8161e-07	not specific
p2@UBE2Q2	chr15:76135779-76135795,+	1.32716	6.85648e-07	not specific
p6@NCKAP5	chr2:134179318-134179336,-	3.6982	7.09136e-07	not specific
p3@CNTN4	chr3:2140476-2140505,+	3.72557	7.50819e-07	not specific
p3@TMEM45A	chr3:100238013-100238111,+	3.58965	8.78843e-07	not specific
p4@GJA1	chr6:121756901-121756912,+	1.60501	8.97895e-07	Cornea-specific
p1@RPS26P8	chr17:43685905-43685910,+	1.64883	9.22511e-07	not specific
p@chr5:135388671..135388713,+	chr5:135388671-135388713,+	2.97224	1.10718e-06	not specific
p1@S1PR5	chr19:10628117-10628130,-	1.55914	1.1108e-06	not specific
p@chr16:58896129..58896134,-	chr16:58896129-58896134,-	3.46632	1.22875e-06	not specific
p2@SPINK5	chr5:147470451-147470476,+	2.17264	1.38909e-06	not specific
p1@KRT222,p2@SMARCE1	chr17:38821373-38821440,-	1.90915	1.42909e-06	not specific
p@chr12:52911720..52911745,+	chr12:52911720-52911745,+	1.92281	1.43605e-06	not specific
p7@uc011mfi.1	chrM:8483-8501,+	2.21547	1.50335e-06	not specific
p1@HQ013247	chrM:9282-9333,+	2.85185	1.66103e-06	not specific
p1@RPL12	chr9:130213674-130213690,-	1.54872	1.85298e-06	not specific
p13@TGFBI	chr5:135397204-135397221,+	2.79257	1.92429e-06	Cornea-specific
p1@AB017116	chrM:10053-10073,+	2.44347	1.92868e-06	not specific
p@chr17:25821974..25821988,+	chr17:25821974-25821988,+	2.09951	2.05027e-06	not specific
p3@C1orf9	chr1:172502203-172502232,+	1.67748	2.15771e-06	Cornea-specific
p5@FBLIM1	chr1:16083098-16083119,+	2.07448	2.23236e-06	not specific
p3@PAX6	chr11:31839488-31839515,-	1.4266	2.3181e-06	not specific
p@chr4:43765470..43765504,+	chr4:43765470-43765504,+	4.12253	2.34668e-06	not specific
p1@FOXE1	chr9:100615499-100615519,+	1.77658	2.34873e-06	not specific
p3@HSPB1	chr7:75932978-75933029,+	1.24466	2.44048e-06	not specific
p4@MRPL33	chr2:27994656-27994667,+	2.70253	2.56203e-06	Cornea-specific
p@chr11:108478261..108478270,-	chr11:108478261-108478270,-	3.46339	2.9187e-06	not specific
p2@BAMBI	chr10:28966416-28966437,+	1.82355	2.949e-06	Cornea-specific
p2@uc004cov.3	chrM:10902-10945,+	2.32184	3.02678e-06	not specific
p@chr12:52913706..52913725,+	chr12:52913706-52913725,+	2.00628	3.11473e-06	not specific
p1@SYT8	chr11:1856186-1856232,+	1.83177	3.12747e-06	not specific
p4@SPINK5	chr5:147470499-147470536,+	1.99089	3.57439e-06	not specific
p1@SLC39A10	chr2:196521903-196521986,+	1.8338	3.59304e-06	not specific
p1@MIR205HG	chr1:209602156-209602174,+	2.20576	3.65504e-06	not specific
p1@TM6SF1	chr15:83776369-83776441,+	1.78771	3.92716e-06	not specific
p1@GJA4	chr1:35258592-35258607,+	3.26631	4.09174e-06	not specific
p3@SPARC	chr5:151066514-151066529,-	1.78154	4.22942e-06	Cornea-specific
p2@PARP2	chr14:20811267-20811322,+	2.30052	4.22942e-06	not specific
p4@DDX17	chr22:38881877-38881956,-	1.37599	4.27129e-06	not specific
p1@FBN2	chr5:127873925-127873945,-	1.94314	4.27129e-06	not specific
p1@C12orf57	chr12:7053172-7053197,+	1.32385	4.59749e-06	not specific
p2@CAMP	chr3:48264928-48264968,+	2.14901	4.66599e-06	not specific
p@chr5:151052758..151052772,-	chr5:151052758-151052772,-	2.23038	4.97545e-06	not specific
p@chr2:72376038..72376056,-	chr2:72376038-72376056,-	2.36459	5.19625e-06	not specific
p@chr5:135399376..135399482,+	chr5:135399376-135399482,+	2.81061	5.32728e-06	not specific
p5@ELOVL1	chr1:43832006-43832027,-	1.4881	5.38725e-06	not specific
p1@PLLP	chr16:57318566-57318595,-	1.95326	5.63577e-06	not specific
p5@ADH7	chr4:100356522-100356531,-	3.64773	5.64187e-06	Cornea-specific
p@chr5:135369523..135369555,-	chr5:135369523-135369555,-	4.24155	5.64187e-06	not specific
p@chr5:134260273..134260314,-	chr5:134260273-134260314,-	1.86298	5.65913e-06	not specific
p28@CLU	chr8:27462773-27462781,-	4.13147	5.67335e-06	Cornea-specific
p1@ENST00000431295	chr1:153968073-153968077,+	1.53291	5.7471e-06	not specific
p2@XRCC6BP1	chr12:58335421-58335437,+	1.65652	6.35203e-06	not specific
p3@ENO1	chr1:8938709-8938720,-	1.20141	6.44726e-06	Cornea-specific
p@chr3:129898375..129898390,+	chr3:129898375-129898390,+	3.50851	6.46514e-06	not specific
p1@D4S234E	chr4:4388805-4388855,+	1.47878	6.67224e-06	Cornea-specific
p1@C7orf10	chr7:40174565-40174621,+	2.41689	6.74055e-06	Cornea-specific
p4@uc004cov.3	chrM:10741-10754,+	2.1382	6.80882e-06	not specific
p1@M25300	chrM:4012-4049,+	2.17682	6.80882e-06	not specific
p1@EEF1A1P6	chr7:22551681-22551682,-	1.44936	6.8106e-06	not specific
p8@TNNT3	chr11:1946132-1946150,+	3.30516	6.84377e-06	not specific
p3@TMSB4X	chrX:12993240-12993270,+	1.98288	6.88871e-06	not specific
p@chr19:18709616..18709634,-	chr19:18709616-18709634,-	3.40744	7.58726e-06	not specific
p1@KRT24	chr17:38859996-38860010,-	2.14506	7.61876e-06	Cornea-specific
p1@SLITRK6	chr13:86373510-86373529,-	2.6529	7.82931e-06	not specific
p1@PLP2	chrX:49028236-49028261,+	1.22235	7.95567e-06	Cornea-specific
p1@RNU4-6P	chrX:16893387-16893402,-	2.03811	8.50146e-06	not specific
p2@EPB41L4B	chr9:112083229-112083348,-	2.02941	8.55382e-06	not specific
p2@EMP3	chr19:48828606-48828637,+	2.35989	8.59375e-06	not specific
p1@RNU5A-1	chr15:65588387-65588391,+	2.15206	8.78658e-06	not specific
p@chr5:116100095..116100131,+	chr5:116100095-116100131,+	2.81998	9.05315e-06	not specific
p25@CLU	chr8:27464034-27464046,-	3.99806	9.61881e-06	Cornea-specific
p2@ENST00000453103	chr2:74208728-74208757,-	3.12305	9.75025e-06	not specific
p1@SCGB2A1	chr11:61976137-61976152,+	3.85266	9.88517e-06	not specific
p2@TPD52	chr8:81083695-81083722,-	1.30249	1.00405e-05	not specific
p3@MALAT1	chr11:65266850-65266861,+	2.42557	1.07025e-05	not specific
p2@C12orf75	chr12:105724613-105724666,+	1.45857	1.10649e-05	not specific
p1@COL4A5	chrX:107683009-107683088,+	1.18178	1.11774e-05	Cornea-specific
p1@RPS7P3	chr1:233425237-233425243,-	2.164	1.17077e-05	not specific
p2@AF391805	chrM:15306-15332,+	2.19662	1.18589e-05	not specific
p6@FHL2	chr2:106015527-106015538,-	1.72939	1.2108e-05	Conjunctiva-specific
p2@CUL9	chr6:43154700-43154713,+	2.01394	1.30069e-05	not specific
p1@SLC22A17	chr14:23822081-23822113,-	1.85636	1.30772e-05	not specific
p2@KLF4	chr9:110250697-110250738,-	1.55845	1.38023e-05	Cornea-specific
p@chr15:39910770..39910804,-	chr15:39910770-39910804,-	2.49168	1.38753e-05	not specific
p@chr3:52440445..52440471,-	chr3:52440445-52440471,-	2.44044	1.43946e-05	not specific
p2@CNTN4	chr3:2140530-2140557,+	3.2312	1.49346e-05	not specific
p@chr14:64559863..64559877,+	chr14:64559863-64559877,+	3.11121	1.49346e-05	not specific
p9@FAM13C	chr10:61043316-61043333,-	3.64429	1.49667e-05	not specific
p@chr10:105824227..105824253,+	chr10:105824227-105824253,+	3.71117	1.52317e-05	not specific
p1@KLF4	chr9:110252035-110252057,-	1.14036	1.56367e-05	Cornea-specific
p@chr6:83673328..83673334,-	chr6:83673328-83673334,-	3.30604	1.58414e-05	not specific
p4@AMPD3	chr11:10476661-10476742,+	1.99128	1.61447e-05	Cornea-specific
p@chr5:135398892..135398970,+	chr5:135398892-135398970,+	2.52442	1.66712e-05	not specific
p1@ENST00000529938	chr11:112160943-112161077,+	1.56025	1.7545e-05	not specific
p1@SLC4A7	chr3:27525865-27525882,-	1.17943	1.80471e-05	not specific
p1@BNC2	chr9:16870710-16870763,-	2.2441	1.80786e-05	not specific
p3@HSD17B2	chr16:82068873-82068889,+	1.42981	1.82451e-05	not specific
p3@AMPD3	chr11:10476928-10476969,+	2.37315	1.86498e-05	Cornea-specific
p2@ENST00000439192	chr2:74208528-74208551,-	2.32349	1.91087e-05	not specific
p6@FAM13C	chr10:61043354-61043383,-	2.27044	1.98427e-05	not specific
p1@EPB41L4A-AS1	chr5:111496554-111496581,+	1.21367	2.10008e-05	not specific
p1@GAMT	chr19:1401486-1401570,-	1.22003	2.10857e-05	not specific
p2@AK123234	chrM:3695-3706,+	2.84257	2.14977e-05	not specific
p7@AF118081	chr11:2018235-2018266,+	3.92861	2.17162e-05	not specific
p@chr8:99057256..99057276,-	chr8:99057256-99057276,-	1.49502	2.19568e-05	not specific
p@chr10:125623630..125623648,-	chr10:125623630-125623648,-	3.85215	2.19568e-05	not specific
p1@CACNA1D	chr3:53528659-53528750,+	3.473	2.21508e-05	Cornea-specific
p@chr6:31688132..31688166,-	chr6:31688132-31688166,-	2.01558	2.25031e-05	not specific
p3@HTRA1	chr10:124221146-124221166,+	2.92371	2.3099e-05	Cornea-specific
p@chr12:52913784..52913810,+	chr12:52913784-52913810,+	2.04802	2.40098e-05	not specific
p@chr2:202022689..202022706,+	chr2:202022689-202022706,+	1.91834	2.41112e-05	not specific
p2@TPT1	chrM:3299-3324,+	2.64094	2.46204e-05	not specific
p1@C1orf9	chr1:172502244-172502333,+	1.40254	2.5084e-05	Cornea-specific
p4@uc004cou.3	chrM:7109-7147,+	1.96325	2.61499e-05	not specific
p@chr17:38859399..38859408,-	chr17:38859399-38859408,-	2.37607	2.65625e-05	not specific
p1@POU3F1	chr1:38512457-38512474,-	2.40899	2.7024e-05	not specific
p3@CLDN1	chr3:190040714-190040725,-	1.9379	2.70382e-05	not specific
p1@ZNF750	chr17:80797886-80797906,-	1.25749	2.7375e-05	not specific
p@chr10:105830255..105830294,-	chr10:105830255-105830294,-	1.50534	3.02641e-05	not specific
p10@BBOX1	chr11:27062483-27062497,+	1.91209	3.03299e-05	not specific
p3@AF391805	chrM:15293-15304,+	2.26444	3.08507e-05	not specific
p@chr14:59830427..59830451,+	chr14:59830427-59830451,+	1.50624	3.12118e-05	not specific
p2@GPX1	chr3:49395705-49395738,-	1.23062	3.1327e-05	not specific
p1@CTSL2	chr9:99801414-99801432,-	1.82881	3.17221e-05	Cornea-specific
p8@PERP	chr6:138428938-138428953,-	2.16828	3.49571e-05	not specific
p@chr12:52908395..52908409,-	chr12:52908395-52908409,-	2.42571	3.52988e-05	not specific
p@chr17:74769145..74769189,+	chr17:74769145-74769189,+	3.02635	3.66212e-05	not specific
p@chr12:52913553..52913601,+	chr12:52913553-52913601,+	1.85574	3.70952e-05	not specific
p1@VSIG8	chr1:159832438-159832449,-	2.78928	3.77623e-05	not specific
p1@ENST00000414397	chr10:70259244-70259249,+	1.4463	3.84717e-05	not specific
p1@RPS26P47	chr13:101192527-101192528,-	1.17996	3.98294e-05	not specific
p2@FKBP2	chr11:64009072-64009137,+	1.21238	4.04941e-05	not specific
p@chr5:37840711..37840714,-	chr5:37840711-37840714,-	3.79097	4.22766e-05	not specific
p3@GPX1	chr3:49395753-49395769,-	1.30533	4.31604e-05	not specific
p1@ENST00000477964	chr5:177482571-177482583,+	1.09244	4.31604e-05	not specific
p1@FUT4	chr11:94277542-94277569,+	2.32128	4.44589e-05	not specific
p2@TGFBI	chr5:135382052-135382068,+	1.64033	4.79939e-05	Cornea-specific
p25@H19	chr11:2018875-2018886,-	4.16821	4.85106e-05	not specific
p4@CDV3	chr3:133292432-133292453,+	2.21191	5.06549e-05	not specific
p1@EPAS1	chr2:46524537-46524553,+	1.14837	5.13571e-05	not specific
p2@MRPL33	chr2:27994811-27994897,+	1.93055	5.2313e-05	Cornea-specific
p7@TGFBI	chr5:135385158-135385200,+	2.31242	5.24169e-05	Cornea-specific
p2@VIT	chr2:36923933-36923957,+	3.5376	5.25787e-05	not specific
p1@GSTA4	chr6:52860070-52860149,-	1.16963	5.32611e-05	not specific
p1@DLL1	chr6:170600013-170600017,-	1.64583	5.3639e-05	not specific
p1@FRMD4A	chr10:13749543-13749575,-	1.31916	5.41228e-05	not specific
p@chr9:75526938..75526954,-	chr9:75526938-75526954,-	3.73315	5.41228e-05	not specific
p1@AUTS2	chr7:69063408-69063445,+	2.86003	5.74554e-05	not specific
p4@EMILIN2	chr18:2846950-2846969,+	1.94344	5.75765e-05	not specific
p2@BCL2L13	chr22:18189536-18189560,+	1.27857	5.75765e-05	Cornea-specific
p2@RHOU	chr1:228871187-228871205,+	3.5619	5.76173e-05	not specific
p4@RGMA	chr15:93632507-93632519,-	1.94499	5.82053e-05	not specific
p@chr6:7580693..7580711,+	chr6:7580693-7580711,+	2.68247	6.02329e-05	not specific
p2@ENST00000508328	chr4:57976037-57976100,+	2.02371	6.14828e-05	not specific
p5@HTRA1	chr10:124220985-124220996,+	3.14033	6.47061e-05	Cornea-specific
p1@ABCG1	chr21:43639211-43639279,+	1.51945	6.56969e-05	not specific
p@chr17:38859450..38859466,-	chr17:38859450-38859466,-	2.76763	7.21565e-05	not specific
p@chr8:27457494..27457531,-	chr8:27457494-27457531,-	3.25914	7.51427e-05	not specific
p1@uc011mfi.1	chrM:8423-8463,+	1.83145	7.61599e-05	not specific
p6@PHACTR1	chr6:12957560-12957606,+	3.8292	7.67402e-05	not specific
p2@DUSP5	chr10:112257619-112257634,+	1.52634	7.67402e-05	Conjunctiva-specific
p2@BMP7	chr20:55841403-55841458,-	2.26954	8.07712e-05	not specific
p1@SPINK5	chr5:147443534-147443551,+	2.31481	8.14145e-05	not specific
p1@ENPP2	chr8:120651070-120651091,-	2.50814	8.17428e-05	not specific
p2@ENO1	chr1:8938766-8938774,-	1.10248	8.26358e-05	Cornea-specific
p@chr7:40855341..40855348,+	chr7:40855341-40855348,+	2.84458	8.4733e-05	not specific
p2@RPS24	chr10:79795098-79795122,+	2.09056	8.79992e-05	not specific
p2@CXCL14	chr5:134914630-134914641,-	2.99494	8.80915e-05	Cornea-specific
p4@AIM1	chr6:106960088-106960166,+	1.60148	8.87717e-05	Cornea-specific
p3@CASP7	chr10:115438920-115438961,+	1.89892	9.18868e-05	not specific
p1@ZMYND8	chr20:45985431-45985462,-	1.2419	9.23113e-05	not specific
p1@ST6GALNAC5	chr1:77333155-77333184,+	3.68826	9.23113e-05	not specific
p2@AF275801	chrM:4876-4946,+	2.56001	9.29985e-05	not specific
p2@PLP2	chrX:49028265-49028289,+	1.05325	9.35199e-05	Cornea-specific
p1@MALT1	chr18:56338688-56338708,+	1.37137	9.57678e-05	not specific
p1@RPPH1	chr14:20811546-20811584,-	1.65564	9.94721e-05	not specific
p1@ENST00000440326	chr2:208104351-208104375,+	1.90821	9.99969e-05	not specific
p1@GPC4	chrX:132549506-132549526,-	2.65866	0.000104549	not specific
p1@FOS	chr14:75745523-75745537,+	1.11894	0.000107648	not specific
p1@VAV3	chr1:108507718-108507809,-	3.3389	0.000109419	not specific
p1@ENST00000416454,p1@ENST00000421828,p1@ENST00000544078,p1@ENST00000556719	chr9:34665983-34666063,-	1.45632	0.00011232	not specific
p1@LOC728978	chr10:72977780-72977801,-	1.62397	0.000114731	not specific
p1@ENST00000402039	chr6:154897416-154897419,+	1.1008	0.000117143	not specific
p5@uc011mfi.1	chrM:8906-8931,+	2.05921	0.000119153	not specific
p1@EMB	chr5:49737078-49737134,-	1.13474	0.000119153	not specific
p2@LDHA	chr11:18416135-18416147,+	1.40846	0.00012214	Cornea-specific
p2@ALDH1A1	chr9:75567949-75567960,-	1.73689	0.000128238	Cornea-specific
p2@UNC93A	chr6:167684810-167684828,+	2.06391	0.000128361	not specific
p1@TATDN1	chr8:125551291-125551334,-	1.06249	0.000129473	not specific
p@chr12:31909925..31909947,-	chr12:31909925-31909947,-	2.37104	0.000131121	not specific
p1@RNF39	chr6:30043539-30043554,-	1.48261	0.000131379	Cornea-specific
p1@EPGN	chr4:75174180-75174196,+	1.86559	0.0001333	not specific
p2@RPPH1	chr14:20811496-20811529,-	1.74537	0.000134209	not specific
p2@M25300	chrM:4080-4105,+	2.0529	0.000139686	not specific
p@chr1:26607679..26607701,+	chr1:26607679-26607701,+	1.68562	0.000143717	not specific
p@chr17:39740611..39740628,+	chr17:39740611-39740628,+	2.82953	0.000144004	not specific
p@chr22:39354248..39354259,+	chr22:39354248-39354259,+	2.31935	0.000147267	not specific
p2@LOC100288798	chr12:46781246-46781265,+	2.27868	0.000147441	not specific
p@chr5:135369443..135369509,+	chr5:135369443-135369509,+	1.96501	0.000148875	not specific
p@chr9:139518408..139518428,-	chr9:139518408-139518428,-	1.8074	0.000152129	not specific
p1@CREG2	chr2:102003915-102003971,-	1.70232	0.000152316	not specific
p1@uc004coz.1	chrM:15517-15545,+	2.47105	0.000155239	not specific
p@chr2:27975692..27975750,+	chr2:27975692-27975750,+	1.31828	0.000155239	not specific
p1@LRIG1	chr3:66551397-66551454,-	1.85234	0.000159879	not specific
p1@BC018860	chrM:6910-6936,+	1.97874	0.000161975	not specific
p1@C11orf52,p1@HSPB2-C11orf52,p1@HSPB2	chr11:111783450-111783475,+	1.52231	0.000163068	not specific
p3@CELF2	chr10:11059826-11059932,+	1.38975	0.000163564	Cornea-specific
p@chr11:18429000..18429101,+	chr11:18429000-18429101,+	2.52106	0.000168297	not specific
p3@BTBD1	chr15:83735922-83735936,-	2.33678	0.000170468	Cornea-specific
p7@HSD17B2	chr16:82068905-82068918,+	2.33982	0.000171152	not specific
p@chr13:48830309..48830344,+	chr13:48830309-48830344,+	2.07215	0.000174276	not specific
p1@NQO1	chr16:69760453-69760476,-	1.79056	0.000175326	Cornea-specific
p2@DUSP23	chr1:159750776-159750808,+	1.37306	0.000175334	not specific
p3@SLC7A8	chr14:23623577-23623630,-	1.78942	0.000176653	Cornea-specific
p1@C1orf96	chr1:229478236-229478308,-	1.342	0.000181161	not specific
p6@uc004cov.3	chrM:10758-10771,+	1.9313	0.000186784	not specific
p1@USH1G	chr17:72919317-72919368,-	2.3953	0.000197261	not specific
p@chr6:44218165..44218186,-	chr6:44218165-44218186,-	1.24758	0.000197261	not specific
p2@PDE7A	chr8:66754259-66754276,-	1.56626	0.000199882	not specific
p1@FGF1	chr5:142065612-142065638,-	1.51554	0.000201206	not specific
p1@RPS7P1	chr17:26794793-26794802,+	1.24128	0.000204643	not specific
p1@KIAA1199	chr15:81071703-81071719,+	1.79093	0.00021255	not specific
p2@RAB4A	chr1:229407001-229407025,+	1.18171	0.000216641	not specific
p1@MLANA	chr9:5890872-5890902,+	3.45502	0.000218719	Conjunctiva-specific
p3@AF275801	chrM:5113-5148,+	1.98032	0.00022288	not specific
p11@PPP2R5C	chr14:102228002-102228013,+	1.52919	0.00022288	not specific
p6@DSP	chr6:7579686-7579739,+	1.88333	0.000230853	Cornea-specific
p9@BBOX1	chr11:27062537-27062557,+	2.15317	0.000231411	not specific
p1@SERPINF1	chr17:1665345-1665362,+	1.504	0.000234155	not specific
p2@SSBP3	chr1:54801538-54801563,-	2.13879	0.00023631	not specific
p3@AB462505	chrM:2880-2896,+	1.68061	0.000236869	not specific
p@chr8:99057866..99057909,+	chr8:99057866-99057909,+	2.55085	0.000238636	not specific
p1@FTH1	chr11:61735103-61735112,-	1.42934	0.00024512	Cornea-specific
p5@DPP10	chr2:115918980-115919005,+	2.96122	0.000246203	not specific
p2@ERCC1	chr19:45926739-45926832,-	1.0762	0.000249134	not specific
p1@RPL10AP6	chr3:61728802-61728813,-	1.02949	0.000253379	not specific
p1@SPINK7	chr5:147691979-147691997,+	3.18027	0.000255349	not specific
p@chr12:52908669..52908680,-	chr12:52908669-52908680,-	2.11371	0.00025705	not specific
p1@TYRP1	chr9:12693336-12693460,+	3.75096	0.000267407	Conjunctiva-specific
p1@SLC22A3	chr6:160769399-160769416,+	1.60698	0.000279722	not specific
p3@uc004cou.3	chrM:7787-7811,+	1.80462	0.000300815	not specific
p1@DCT	chr13:95131926-95131944,-	2.38797	0.000311549	Conjunctiva-specific
p7@uc004coz.1	chrM:16001-16012,+	2.21248	0.000314001	not specific
p@chr18:12986734..12986783,+	chr18:12986734-12986783,+	2.99691	0.000321819	not specific
p3@KRT24	chr17:38859520-38859529,-	2.96015	0.000341874	Cornea-specific
p13@ALDH3A1	chr17:19648416-19648426,-	3.5496	0.000359929	Cornea-specific
p1@PTPRG	chr3:61547236-61547255,+	1.27805	0.000360046	not specific
p1@ENST00000427109	chr9:132094662-132094715,+	1.12593	0.000360046	not specific
p1@MUC13	chr3:124653579-124653601,-	3.1189	0.000364388	not specific
p@chrM:13938..13949,+	chrM:13938-13949,+	1.85234	0.000364388	not specific
p8@TSPAN14	chr10:82219029-82219047,+	1.47631	0.000365652	not specific
p1@ENST00000430766,p1@ENST00000447950,p1@uc003zku.1	chr9:8858102-8858147,+	1.89912	0.000366328	not specific
p2@BC023992	chrM:9538-9549,+	2.66833	0.000366903	not specific
p1@PRCP	chr11:82611448-82611492,-	1.12824	0.000387752	not specific
p2@Y17178	chrM:11272-11283,+	2.04387	0.000392667	not specific
p1@LAMB4	chr7:107770794-107770812,-	1.51408	0.000405561	not specific
p2@HRSP12	chr8:99129350-99129379,-	1.90189	0.00040814	not specific
p2@NLGN4X	chrX:6145088-6145147,-	2.57065	0.00041078	not specific
p1@TXN	chr9:113018779-113018796,-	1.56624	0.00041271	not specific
p1@MOXD1	chr6:132722604-132722670,-	1.4922	0.000413503	Cornea-specific
p1@PKIB	chr6:122931536-122931556,+	1.97256	0.000417542	not specific
p1@MOCS1	chr6:39902185-39902261,-	2.17892	0.000422517	Cornea-specific
p@chr14:69256001..69256037,-	chr14:69256001-69256037,-	2.33079	0.000429178	not specific
p1@ENST00000493874	chr5:76878173-76878177,+	1.62474	0.000431197	not specific
p1@ENST00000417638	chr9:12814340-12814411,-	1.71954	0.000433523	not specific
p4@BC016999	chrM:15149-15161,+	2.03156	0.000444968	not specific
p5@TM4SF4	chr3:149193514-149193525,+	2.90671	0.000453482	not specific
p@chrM:13966..13989,+	chrM:13966-13989,+	1.49947	0.000455702	not specific
p2@uc011mfi.1	chrM:8630-8675,+	1.79104	0.000463333	not specific
p2@TNNT1	chr19:55658281-55658357,-	1.04804	0.000463333	not specific
p4@IGFBP2	chr2:217524284-217524321,+	3.09703	0.000470761	not specific
p1@PDE7A	chr8:66754286-66754310,-	1.36232	0.000472055	not specific
p@chr14:59830398..59830424,+	chr14:59830398-59830424,+	1.60591	0.000504367	not specific
p1@CAMP	chr3:48264976-48265003,+	2.51285	0.000525078	not specific
p5@TGFBI	chr5:135383008-135383051,+	2.22539	0.000531593	Cornea-specific
p1@MRPL33	chr2:27994567-27994641,+	1.17487	0.000533963	Cornea-specific
p2@CRYAB	chr11:111783858-111783916,-	1.33837	0.000545941	Cornea-specific
p1@SLC39A6	chr18:33709268-33709380,-	1.02536	0.000579461	not specific
p1@ENST00000515542,p1@uc003epo.2	chr3:133174860-133174888,-	2.72936	0.000583443	not specific
p1@HRSP12	chr8:99129384-99129407,-	1.13442	0.000588761	not specific
p10@TGFBI	chr5:135394840-135394872,+	3.64028	0.000597788	Cornea-specific
p@chr17:7253667..7253694,+	chr17:7253667-7253694,+	1.71081	0.000603157	not specific
p1@IVNS1ABP	chr1:185286366-185286383,-	1.16474	0.000604081	Cornea-specific
p1@LPAR3	chr1:85358850-85358906,-	1.09915	0.000604217	not specific
p3@Y17178	chrM:11243-11254,+	1.64928	0.000618676	not specific
p3@KRT5	chr12:52911718-52911760,-	1.68261	0.000623871	not specific
p1@SULF2	chr20:46414183-46414264,-	1.13154	0.000626806	not specific
p1@LYPD6B	chr2:149895207-149895230,+	1.34212	0.000629023	not specific
p2@uc004cou.3	chrM:7840-7897,+	2.03705	0.000634717	not specific
p@chr17:5326072..5326087,+	chr17:5326072-5326087,+	1.88034	0.000639637	not specific
p3@CDKN1A	chr6:36644233-36644248,+	1.62986	0.000662139	not specific
p1@ENST00000448923	chr1:26498321-26498327,-	1.02269	0.000663459	not specific
p2@ADH7	chr4:100356551-100356570,-	2.82251	0.000667148	Cornea-specific
p1@RHOD	chr11:66824303-66824343,+	1.13461	0.000715994	not specific
p2@SYT8	chr11:1855645-1855729,+	1.2661	0.000732573	not specific
p@chr19:50709335..50709346,+	chr19:50709335-50709346,+	1.13524	0.000732573	not specific
p3@PPP2R5C	chr14:102228035-102228083,+	1.3139	0.00074363	not specific
p@chr5:147486652..147486666,+	chr5:147486652-147486666,+	3.07275	0.000746526	not specific
p1@SNORD1C	chr17:74553841-74553864,+	1.09872	0.000755965	not specific
p@chr1:153507148..153507228,-	chr1:153507148-153507228,-	1.32342	0.000756538	not specific
p5@TMCC1	chr3:129407485-129407505,-	2.7176	0.00075771	not specific
p@chr4:57458618..57458624,+	chr4:57458618-57458624,+	3.20055	0.00075771	not specific
p3@MAL	chr2:95691417-95691424,+	2.47961	0.000779206	Cornea-specific
p1@FBXW7	chr4:153273871-153273949,-	2.16675	0.000802967	not specific
p@chr7:40883542..40883550,+	chr7:40883542-40883550,+	2.0127	0.000803246	not specific
p1@ANGPTL2	chr9:129884902-129884922,-	1.91298	0.000824296	not specific
p2@IL36RN	chr2:113816221-113816244,+	1.36303	0.000826568	not specific
p4@ANGPTL2	chr9:129884994-129885007,-	2.59007	0.000833653	not specific
p1@PAICS	chr4:57302399-57302441,+	1.02246	0.000841	not specific
p2@GAPDH	chr12:6647043-6647106,+	1.66314	0.000843245	Cornea-specific
p@chrX:114248361..114248415,-	chrX:114248361-114248415,-	2.21215	0.000862624	not specific
p1@ARRDC4	chr15:98503922-98503964,+	1.33653	0.000880593	not specific
p@chr6:121769336..121769348,+	chr6:121769336-121769348,+	2.73327	0.000922582	not specific
p1@RPL13AP7	chr21:26734110-26734111,+	1.14136	0.000931944	not specific
p@chr10:73047521..73047525,+	chr10:73047521-73047525,+	2.77283	0.000933727	not specific
p3@BC023992	chrM:9485-9494,+	2.26499	0.000935117	not specific
p28@PDE4D	chr5:59064199-59064230,-	1.49189	0.000935117	not specific
p1@RPL4	chr15:66797172-66797204,-	1.50595	0.000936739	not specific
p@chr6:56484773..56484794,-	chr6:56484773-56484794,-	2.0526	0.000944441	not specific
p3@ZNF608	chr5:124082279-124082319,-	2.00167	0.000953026	not specific
p2@AK026170	chrM:2239-2254,+	1.77926	0.00096637	not specific
p1@KCNMA1	chr10:79397557-79397575,-	2.28418	0.000985735	not specific
p1@NLK	chr17:26368734-26368794,+	1.09296	0.00102187	not specific
p6@uc011mfh.1	chrM:5453-5478,+	2.46189	0.00102653	not specific
p7@uc004cov.3	chrM:10722-10734,+	1.71514	0.00102674	not specific
p1@EIF4BP7	chrX:110864734-110864748,-	1.02373	0.00103899	not specific
p@chr16:85404728..85404785,+	chr16:85404728-85404785,+	2.35418	0.00105539	not specific
p@chr18:25501555..25501577,+	chr18:25501555-25501577,+	2.62777	0.00106475	not specific
p1@ULBP2	chr6:150263142-150263171,+	1.20421	0.00106686	Cornea-specific
p1@C12orf75	chr12:105724444-105724510,+	1.13269	0.00108306	not specific
p@chr16:14396183..14396193,+	chr16:14396183-14396193,+	2.00864	0.00112168	not specific
p2@KDM2A	chr11:67007477-67007493,+	1.08156	0.00113048	not specific
p3@SYT8	chr11:1856169-1856184,+	1.91348	0.00115153	not specific
p4@uc011mfi.1	chrM:8382-8398,+	1.9173	0.00117749	not specific
p1@TUBA4A	chr2:220118631-220118647,-	1.0443	0.00117749	Cornea-specific
p1@NLE1	chr17:33469299-33469328,-	1.43823	0.00117972	not specific
p18@TGFBI	chr5:135391432-135391456,+	2.33269	0.00119722	Cornea-specific
p1@EIF3L	chr22:38245414-38245436,+	1.16894	0.00120402	not specific
p6@TMEM19	chr12:72080344-72080367,+	2.26426	0.00120764	not specific
p@chr12:6646963..6647000,-	chr12:6646963-6647000,-	3.44962	0.00120977	not specific
p1@uc004coy.2	chrM:14741-14767,+	2.1298	0.00121647	not specific
p3@HSP90AA1	chr14:102551739-102551773,-	1.44738	0.00122549	not specific
p2@FAS	chr10:90750378-90750442,+	1.17639	0.00123558	not specific
p1@ENST00000429552	chr7:156985019-156985030,+	1.18016	0.00123638	not specific
p1@CHST2	chr3:142838629-142838697,+	2.6163	0.00124047	not specific
p1@ENST00000447119	chr10:72977812-72977830,-	1.32494	0.00124205	not specific
p1@FTH1P11	chr8:82434656-82434664,-	1.24513	0.00125253	not specific
p4@SPRED1	chr15:38544276-38544294,+	2.1328	0.00126666	not specific
p2@TSEN34	chr19:54694169-54694214,+	1.45123	0.00126666	not specific
p2@TCEA3	chr1:23751262-23751277,-	1.58558	0.0012753	not specific
p15@CLU	chr8:27463995-27464033,-	2.74838	0.0012753	Cornea-specific
p2@PVRL4	chr1:161044552-161044633,-	1.68915	0.00128337	not specific
p@chr16:14396152..14396168,+	chr16:14396152-14396168,+	1.59247	0.00132271	not specific
p@chr9:75531977..75531995,-	chr9:75531977-75531995,-	2.87429	0.00132742	not specific
p7@uc004cou.3	chrM:7213-7257,+	1.90617	0.00133981	not specific
p1@CCBE1	chr18:57364588-57364668,-	1.84199	0.00135692	not specific
p@chr7:137198561..137198563,+	chr7:137198561-137198563,+	1.62005	0.00136993	not specific
p1@HSD17B2	chr16:82068960-82068995,+	1.29213	0.00137439	not specific
p1@ENST00000417038,p1@ENST00000444196	chr2:175352114-175352137,+	2.02499	0.00137601	not specific
p2@SYCE1L	chr16:77246148-77246201,+	1.50692	0.0013807	not specific
p2@AK026547	chrM:6523-6548,+	2.38201	0.00139825	not specific
p@chr17:38633152..38633204,-	chr17:38633152-38633204,-	1.71142	0.00140442	not specific
p4@SLC39A6	chr18:33702093-33702108,-	3.25032	0.00142106	not specific
p1@uc004cov.3	chrM:10464-10480,+	1.77446	0.00142143	not specific
p1@RPL13AP5,p1@RPL13A	chr19:49990853-49990871,+	1.11021	0.00142573	not specific
p@chr13:100741157..100741238,-	chr13:100741157-100741238,-	1.31805	0.00143164	not specific
p@chr20:21143521..21143537,+	chr20:21143521-21143537,+	1.28193	0.00143165	not specific
p11@BBOX1	chr11:27062521-27062534,+	1.94076	0.0014387	not specific
p9@uc004cou.3	chrM:7898-7909,+	2.08156	0.00144542	not specific
p2@PMVK	chr1:154909329-154909418,-	1.00269	0.00146255	not specific
p3@TXNL4A	chr18:77793909-77793953,-	1.6558	0.00146856	not specific
p@chr12:52908739..52908758,-	chr12:52908739-52908758,-	2.1922	0.00146856	not specific
p@chr12:52913812..52913837,+	chr12:52913812-52913837,+	2.77648	0.00149249	not specific
p2@KRT24	chr17:38859483-38859500,-	3.44726	0.00150095	Cornea-specific
p1@TFRC	chr3:195808952-195808972,-	1.38203	0.00150095	Cornea-specific
p1@ENST00000416718	chr1:569901-569922,+	2.71065	0.00150369	not specific
p1@DLX3	chr17:48072574-48072597,-	1.42768	0.00153755	not specific
p1@ENST00000536809	chr12:3321111-3321117,-	1.01208	0.00155105	not specific
p@chr2:20403746..20403774,+	chr2:20403746-20403774,+	2.22769	0.00155993	not specific
p1@GJB6	chr13:20806445-20806465,-	1.17223	0.00156557	not specific
p@chr1:9937997..9938010,-	chr1:9937997-9938010,-	3.36184	0.00160286	not specific
p1@FAM171A2	chr17:42441204-42441239,-	2.73845	0.00160757	not specific
p@chr9:95946404..95946506,+	chr9:95946404-95946506,+	1.44704	0.00164688	not specific
p4@CDKN1A	chr6:36644267-36644294,+	1.70681	0.00167883	not specific
p2@MRPL3	chr3:131221771-131221789,-	1.00551	0.001681	not specific
p1@PAQR5	chr15:69591235-69591299,+	2.17504	0.001681	not specific
p2@RAPH1	chr2:204399976-204400011,-	1.15667	0.00169118	not specific
p11@STK35	chr20:2083091-2083122,+	2.49388	0.00169661	not specific
p3@KRT14	chr17:39740633-39740663,-	1.13377	0.00170138	not specific
p1@ATG16L2	chr11:72525425-72525486,+	1.3877	0.00170138	not specific
p@chr14:59830347..59830363,+	chr14:59830347-59830363,+	1.40712	0.00176335	not specific
p1@STK40	chr1:36851490-36851533,-	1.00489	0.0018112	not specific
p@chr14:35270349..35270367,-	chr14:35270349-35270367,-	1.91994	0.00185533	not specific
p1@RASSF9	chr12:86230151-86230232,-	1.13289	0.00189331	Cornea-specific
p@chr3:13324743..13324765,-	chr3:13324743-13324765,-	1.98844	0.00189331	not specific
p@chr19:8590447..8590459,-	chr19:8590447-8590459,-	1.7694	0.00189577	not specific
p@chr9:75545842..75545854,-	chr9:75545842-75545854,-	2.67218	0.00191356	not specific
p1@NQO2	chr6:3000057-3000118,+	1.00308	0.00191486	not specific
p5@DSP	chr6:7579595-7579685,+	1.95668	0.00195517	Cornea-specific
p@chr5:167690090..167690143,+	chr5:167690090-167690143,+	1.77085	0.00195517	not specific
p9@TBC1D14	chr4:6955908-6955919,+	1.79551	0.00196199	not specific
p8@CYGB	chr17:74547267-74547290,-	2.74408	0.00203394	not specific
p3@COL4A5	chrX:107683096-107683121,+	1.35972	0.00203394	Cornea-specific
p5@SYT8	chr11:1856234-1856248,+	2.00818	0.00204804	not specific
p@chr6:56485148..56485166,-	chr6:56485148-56485166,-	1.74857	0.00209697	not specific
p1@ENST00000533504	chr11:113185154-113185183,-	2.76872	0.00210001	not specific
p2@D4S234E	chr4:4388245-4388289,+	1.36449	0.00210455	Cornea-specific
p@chr16:11998033..11998052,-	chr16:11998033-11998052,-	1.21032	0.00215926	not specific
p2@C1GALT1	chr7:7222157-7222193,+	1.85649	0.00216194	Conjunctiva-specific
p3@S100A4	chr1:153517554-153517574,-	1.0625	0.00216194	not specific
p1@EIF3E	chr8:109260930-109260958,-	1.015	0.00216997	not specific
p11@TRIB3	chr20:362017-362036,+	2.20226	0.00226937	not specific
p@chr17:39742594..39742616,+	chr17:39742594-39742616,+	1.55189	0.00229943	not specific
p5@GJB3	chr1:35247859-35247901,+	1.1564	0.00230784	not specific
p3@HMGN2	chr1:26799681-26799745,+	2.02492	0.00230996	not specific
p2@FDFT1	chr8:11665952-11665983,+	1.70353	0.00232345	not specific
p1@ATP8B2	chr1:154297988-154298038,+	1.51081	0.00232966	not specific
p1@NAB1	chr2:191513789-191513867,+	1.28301	0.00233962	not specific
p@chr19:33184431..33184435,-	chr19:33184431-33184435,-	2.25816	0.00234725	not specific
p@chr3:189675334..189675363,-	chr3:189675334-189675363,-	1.93876	0.00239856	not specific
p1@SRD5A1	chr5:6633534-6633578,+	1.01202	0.00241185	Cornea-specific
p6@PPP1R14B	chr11:64013207-64013233,-	1.34886	0.00241873	Cornea-specific
p1@PDK1	chr2:173420768-173420873,+	1.23876	0.00243701	not specific
p3@ST6GALNAC6	chr9:130667592-130667625,-	1.07511	0.00243732	not specific
p2@DLX4	chr17:48046543-48046575,+	2.1342	0.00245331	not specific
p4@TGFBI	chr5:135382120-135382141,+	2.16936	0.00246978	Cornea-specific
p2@KCNMA1	chr10:79397479-79397530,-	1.49023	0.0025057	not specific
p3@S100A2	chr1:153538292-153538342,-	1.21522	0.00253996	not specific
p1@RPL32	chr3:12883026-12883086,-	1.10097	0.00255552	not specific
p@chr4:188228506..188228525,+	chr4:188228506-188228525,+	2.56593	0.00256927	not specific
p1@PAPLN	chr14:73704201-73704277,+	1.03906	0.00257578	not specific
p@chr1:154981119..154981153,+	chr1:154981119-154981153,+	1.38455	0.00257804	not specific
p2@SERPINF1	chr17:1665279-1665295,+	1.44461	0.00261316	not specific
p1@ENST00000455333	chr1:45246409-45246420,-	2.08226	0.0026218	not specific
p4@DLX4	chr17:48046671-48046697,+	2.42597	0.00264543	not specific
p2@FTH1	chr11:61735029-61735056,-	1.18833	0.00266475	Cornea-specific
p1@RPS9	chr19:54704718-54704735,+	1.0614	0.00270125	not specific
p1@AGAP11	chr10:88730088-88730132,+	2.50549	0.00270862	not specific
p3@SLC38A1	chr12:46662390-46662441,-	1.69516	0.00273383	not specific
p1@C10orf82	chr10:118429755-118429805,-	2.34386	0.00274778	not specific
p1@MACROD1	chr11:63933574-63933620,-	1.18781	0.00275031	not specific
p1@GPX1P1	chrX:13397499-13397513,-	1.20121	0.00275082	not specific
p2@SPRR1A	chr1:152957724-152957751,+	2.45041	0.00279128	not specific
p1@LOC100288911	chr2:36582652-36582737,-	1.38624	0.00282014	not specific
p7@SPINK5	chr5:147466003-147466018,+	2.70813	0.00283759	not specific
p9@uc004cov.3	chrM:10850-10862,+	1.77143	0.00284974	not specific
p1@HSD17B8	chr6:33172422-33172444,+	1.09264	0.00288107	not specific
p@chr17:7951995..7952006,+	chr17:7951995-7952006,+	2.19768	0.00290498	not specific
p1@ENST00000437667	chr9:74204452-74204456,+	1.26609	0.00294011	not specific
p2@AGL	chr1:100315902-100315927,+	2.11209	0.00295201	Cornea-specific
p1@NRARP	chr9:140196716-140196744,-	1.1543	0.00295201	not specific
p4@SYT8	chr11:1856292-1856320,+	1.95919	0.0029696	not specific
p1@DUSP7	chr3:52090569-52090593,-	1.14213	0.00300853	Cornea-specific
p4@PKIB	chr6:122931571-122931582,+	2.57048	0.00303836	not specific
p1@VWA5A	chr11:123986149-123986169,+	1.03295	0.00303836	not specific
p2@SPOPL	chr2:139259462-139259510,+	1.01517	0.00305987	not specific
p@chr1:60139703..60139757,+	chr1:60139703-60139757,+	2.02132	0.00311005	not specific
p1@HMGN3	chr6:79944336-79944440,-	1.11004	0.00313936	not specific
p1@uc004cow.1	chrM:11795-11807,+	2.1689	0.00317297	not specific
p1@SUSD4	chr1:223537475-223537547,-	3.08424	0.00319005	not specific
p1@NDNF	chr4:121993675-121993698,-	2.662	0.00319238	not specific
p1@AB464698	chr1:153507838-153507892,-	1.0945	0.00319767	not specific
p@chr14:89884879..89884907,-	chr14:89884879-89884907,-	2.66592	0.0032115	not specific
p6@uc004cou.3	chrM:7993-8026,+	1.56828	0.00324633	not specific
p@chr12:52885299..52885323,+	chr12:52885299-52885323,+	2.63794	0.00325642	not specific
p11@HIST1H3A,p11@HIST1H3B,p11@HIST1H3C,p11@HIST1H3D,p11@HIST1H3E,p11@HIST1H3F,p11@HIST1H3G,p11@HIST1H3I,p11@HIST1H3J,p12@HIST1H3H	chr6:26225354-26225378,+	1.13759	0.00328706	not specific
p4@AK026547	chrM:6608-6637,+	1.91716	0.00333342	not specific
p1@PAG1	chr8:82024290-82024310,-	2.18444	0.00333496	not specific
p1@ENST00000479856	chr17:8464520-8464525,+	1.90636	0.00333762	not specific
p1@RPL31P49	chr12:110898767-110898769,+	1.84591	0.0033567	not specific
p@chr5:137803005..137803079,+	chr5:137803005-137803079,+	2.00359	0.00336393	not specific
p1@ENST00000478444	chr17:41445437-41445460,-	1.13202	0.003409	not specific
p1@BC034700	chr1:172502624-172502648,-	1.60686	0.00343242	not specific
p3@ENST00000405359	chr2:177065738-177065750,-	2.27945	0.00343957	not specific
p3@SPRED1	chr15:38544301-38544345,+	1.79528	0.00343974	not specific
p2@RORA	chr15:61521417-61521460,-	1.7573	0.00353071	not specific
p8@FRMD4A	chr10:13749591-13749596,-	1.80957	0.00356797	not specific
p4@TRERF1	chr6:42419316-42419340,-	1.88752	0.00357705	not specific
p4@IGFBP6	chr12:53492630-53492661,+	2.18415	0.00360783	Cornea-specific
p6@FBXL5	chr4:15683037-15683055,-	1.63826	0.00363403	not specific
p2@KIT	chr4:55524101-55524110,+	2.06811	0.00363403	not specific
p3@MIF	chr22:24236927-24236999,+	1.28931	0.00364144	Cornea-specific
p1@uc004cox.3	chrM:12331-12348,+	1.70503	0.00368642	not specific
p2@LPAR6	chr13:48987228-48987239,-	1.70956	0.00371437	Cornea-specific
p1@P4HA1	chr10:74856613-74856631,-	1.00747	0.00374617	not specific
p2@COL17A1	chr10:105845551-105845581,-	1.0566	0.00378153	Cornea-specific
p1@ADRB1	chr10:115803618-115803641,+	1.47925	0.00378153	not specific
p@chr12:52881340..52881386,-	chr12:52881340-52881386,-	1.89684	0.00378153	not specific
p1@GPC3	chrX:133119601-133119627,-	3.2448	0.00379326	not specific
p1@CPNE8	chr12:39299386-39299400,-	1.09643	0.0038579	not specific
p2@CU687195	chr12:52908461-52908496,+	2.24069	0.00386929	not specific
p1@CU687195	chr12:52908533-52908575,+	1.86845	0.0038698	not specific
p10@CU687195	chr12:52908762-52908781,+	2.2874	0.00387618	not specific
p5@ACTB	chr7:5567372-5567416,-	1.2303	0.00392681	not specific
p@chr12:52911698..52911719,+	chr12:52911698-52911719,+	1.48306	0.00392681	not specific
p@chr5:135392372..135392421,+	chr5:135392372-135392421,+	1.99672	0.00392898	not specific
p4@PRNP	chr20:4680640-4680694,+	2.22062	0.00393604	Cornea-specific
p5@BC016999	chrM:15280-15291,+	2.08341	0.00396497	not specific
p1@ENST00000469811	chr14:77353107-77353116,-	1.56663	0.00400156	not specific
p1@BMP7	chr20:55841662-55841736,-	1.55152	0.00401608	not specific
p2@ZBTB7C	chr18:45663490-45663528,-	1.76744	0.00402099	not specific
p1@LPAR6	chr13:48987241-48987260,-	1.09738	0.00402229	Cornea-specific
p1@ENST00000414313	chr12:69036802-69036819,-	1.18876	0.00403837	not specific
p5@ASPH	chr8:62596691-62596723,-	1.45885	0.00404337	Cornea-specific
p3@TNNT1	chr19:55658217-55658257,-	1.57154	0.0040654	not specific
p1@RPS29	chr14:50053081-50053108,-	1.20835	0.00409998	not specific
p1@DLEU1	chr13:50656312-50656405,+	1.48818	0.00412539	not specific
p2@GPR126	chr6:142623806-142623820,+	1.34262	0.00427027	not specific
p1@RASL10B	chr17:34058639-34058724,+	2.60709	0.00431678	not specific
p@chr6:159274390..159274423,-	chr6:159274390-159274423,-	1.35697	0.00437992	not specific
p1@AK026903	chrM:4716-4729,+	2.13555	0.00447153	not specific
p2@ENST00000544553	chr11:64013445-64013467,+	1.36205	0.00447788	not specific
p@chr11:65307327..65307343,-	chr11:65307327-65307343,-	1.34183	0.00447788	not specific
p2@EAF2	chr3:121554021-121554043,+	2.07743	0.00448574	not specific
p1@BCO2	chr11:112046224-112046245,+	1.51719	0.00448741	not specific
p@chr10:35931215..35931231,-	chr10:35931215-35931231,-	2.07947	0.00448741	not specific
p1@uc004coq.3	chrM:389-415,-	1.17898	0.00455956	not specific
p4@C12orf75	chr12:105724590-105724612,+	1.38754	0.00457893	not specific
p3@COL4A6	chrX:107682704-107682722,-	2.40306	0.00462418	not specific
p1@ENO1	chr1:8938736-8938756,-	1.13048	0.00469524	Cornea-specific
p1@ENST00000439192,p1@ENST00000453103	chr2:74208555-74208582,-	1.8113	0.00478902	not specific
p2@EIF3D	chr22:36925159-36925173,-	1.04961	0.00479886	not specific
p@chr16:69748896..69748923,-	chr16:69748896-69748923,-	2.48893	0.00497448	not specific
p1@ELAVL2	chr9:23826298-23826344,-	1.80621	0.00500862	not specific
p3@GALE	chr1:24126024-24126049,-	1.15089	0.00506409	not specific
p2@KRT14	chr17:39742930-39742950,-	1.02284	0.00516955	not specific
p@chr18:5410605..5410661,-	chr18:5410605-5410661,-	2.09429	0.00520742	not specific
p2@AK4	chr1:65613217-65613331,+	1.01989	0.00529163	not specific
p1@PAIP2B	chr2:71454185-71454242,-	1.06407	0.00530772	not specific
p1@SNHG15	chr7:45026200-45026270,-	1.17682	0.00532324	not specific
p@chr17:38632693..38632717,-	chr17:38632693-38632717,-	1.69736	0.00535314	not specific
p4@EGFR	chr7:55260451-55260460,+	2.11325	0.00548184	not specific
p@chr1:186645625..186645645,-	chr1:186645625-186645645,-	3.00932	0.00560912	not specific
p3@uc004coq.3	chrM:753-802,-	2.5947	0.00566462	not specific
p1@ENST00000357401	chr21:27778241-27778291,+	1.7014	0.00573453	not specific
p2@DRAP1	chr11:65686732-65686756,+	1.3066	0.00580076	not specific
p1@FAM59A	chr18:30050835-30050856,-	1.04249	0.00580103	not specific
p2@RAET1E	chr6:150219232-150219254,-	1.23834	0.00585578	not specific
p1@SNORA21	chr17:37009305-37009362,-	1.38208	0.005862	not specific
p1@KIT	chr4:55524117-55524135,+	2.69589	0.005862	not specific
p2@KRT223P	chr17:38875395-38875406,-	2.23491	0.00589562	not specific
p1@TMPRSS11F	chr4:68995571-68995593,-	1.43967	0.00589562	not specific
p@chr12:52912754..52912774,+	chr12:52912754-52912774,+	2.8268	0.0059121	not specific
p@chr11:18428943..18428962,+	chr11:18428943-18428962,+	1.80986	0.00591854	not specific
p1@METTL7A	chr12:51318790-51318817,+	1.18355	0.00601449	not specific
p3@S100A6	chr1:153507802-153507815,-	1.37215	0.00605408	not specific
p1@RNU4-2	chr12:120729704-120729708,-	1.86434	0.00606827	not specific
p@chr17:26561040..26561082,-	chr17:26561040-26561082,-	2.23481	0.00613767	not specific
p1@KRT1	chr12:53074182-53074197,-	1.81614	0.00615732	not specific
p1@ENST00000306634	chr9:111389071-111389085,+	2.10124	0.00624781	not specific
p@chr5:167689880..167689926,+	chr5:167689880-167689926,+	2.01226	0.00631379	not specific
p10@uc004cou.3	chrM:7678-7687,+	1.8123	0.00634683	not specific
p1@NR4A1	chr12:52445218-52445237,+	1.56277	0.00650486	not specific
p@chr12:52913754..52913774,+	chr12:52913754-52913774,+	1.55984	0.00650486	not specific
p2@GLTP	chr12:110318334-110318354,-	1.56244	0.00654574	not specific
p@chr11:65307347..65307372,-	chr11:65307347-65307372,-	1.55777	0.00663909	not specific
p1@RPL23	chr17:37009968-37009998,-	1.19203	0.006665	not specific
p2@POU2F3	chr11:120110863-120110908,+	3.03922	0.00668731	not specific
p2@COL4A6	chrX:107682673-107682697,-	1.85772	0.00672317	not specific
p@chr2:149639361..149639365,-	chr2:149639361-149639365,-	1.23749	0.00673799	not specific
p@chr19:14638523..14638574,+	chr19:14638523-14638574,+	1.29732	0.00678159	not specific
p@chr6:7580800..7580825,+	chr6:7580800-7580825,+	2.10517	0.00685245	not specific
p1@ENST00000425821	chr1:29309148-29309157,-	1.00013	0.00686518	not specific
p@chrM:13632..13643,+	chrM:13632-13643,+	1.70277	0.00686518	not specific
p@chr16:14396089..14396111,+	chr16:14396089-14396111,+	1.05792	0.00698406	not specific
p3@APCDD1L	chr20:57090389-57090412,-	1.58339	0.00705041	not specific
p3@DKK3	chr11:12030770-12030824,-	1.53128	0.00706784	Cornea-specific
p2@FAM195A	chr16:691903-691961,+	1.23953	0.00715292	not specific
p@chr2:217526641..217526672,+	chr2:217526641-217526672,+	1.44244	0.00720446	not specific
p@chr14:74951249..74951272,-	chr14:74951249-74951272,-	1.77058	0.00730413	not specific
p5@AIM1	chr6:106960626-106960662,+	1.26952	0.00744245	Cornea-specific
p9@KRT5	chr12:52911768-52911778,-	1.37886	0.0074741	not specific
p1@RPL6P25	chr12:83545087-83545089,+	1.32814	0.0074741	not specific
p@chr6:30692851..30692934,+	chr6:30692851-30692934,+	1.53615	0.00758236	not specific
p@chr20:24911267..24911310,+	chr20:24911267-24911310,+	1.21816	0.00764497	not specific
p1@SEMA6A	chr5:115910498-115910536,-	1.38151	0.0076611	not specific
p38@DST	chr6:56484469-56484489,-	1.83362	0.00769509	not specific
p10@DSP	chr6:7579938-7579968,+	1.99	0.00769682	Cornea-specific
p@chr19:42891577..42891623,-	chr19:42891577-42891623,-	1.01485	0.00769702	not specific
p1@BC127260	chr17:39742866-39742894,-	1.02537	0.00770668	not specific
p@chr6:2833106..2833149,-	chr6:2833106-2833149,-	1.57559	0.00770668	not specific
p1@ENST00000414167	chr2:219218767-219218775,+	1.20451	0.00772536	not specific
p1@ENST00000508328	chr4:57976101-57976199,+	1.04001	0.00774961	not specific
p@chr20:10727793..10727802,+	chr20:10727793-10727802,+	2.08573	0.00777038	not specific
p13@H19	chr11:2017416-2017437,-	2.25112	0.00779262	not specific
p2@SCO2	chr22:50964558-50964614,-	2.22794	0.00786441	not specific
p@chr6:6695257..6695262,-	chr6:6695257-6695262,-	1.79418	0.00801404	not specific
p1@TRPV3	chr17:3461092-3461126,-	1.63108	0.00805706	not specific
p6@AB462505	chrM:2777-2784,+	1.79132	0.00806117	not specific
p@chr11:62370516..62370535,-	chr11:62370516-62370535,-	1.36102	0.00808303	not specific
p9@RIN2	chr20:19866814-19866842,+	1.3412	0.00811175	Cornea-specific
p1@AK311474	chr6:170600528-170600584,-	1.02177	0.00811175	not specific
p1@EVPLL	chr17:18281087-18281095,+	1.48903	0.00812796	not specific
p12@THBS1	chr15:39886511-39886611,+	2.25075	0.00818957	Cornea-specific
p4@BC020337	chr11:65266731-65266766,-	2.11674	0.00822091	not specific
p5@RASSF6	chr4:74486279-74486297,-	1.0563	0.00823494	not specific
p1@ZNF608	chr5:124082322-124082364,-	1.43841	0.00830673	not specific
p6@ST3GAL4	chr11:126275925-126275951,+	1.80924	0.00839035	not specific
p15@CDKN2A	chr9:21975236-21975249,-	1.53209	0.00860032	not specific
p2@uc011mfh.1	chrM:6190-6248,+	2.17942	0.00860819	not specific
p1@ENST00000469891	chr5:115387989-115388020,-	1.19443	0.00883492	not specific
p6@uc004cos.3	chrM:2028-2040,+	1.55169	0.00884839	not specific
p1@AK127217	chr17:45973135-45973165,-	1.21875	0.00897044	not specific
p1@RPL37A	chr2:217363559-217363573,+	1.4745	0.0089727	not specific
p3@MRPL33	chr2:27994549-27994560,+	1.83053	0.00901076	Cornea-specific
p@chr14:64559917..64559954,+	chr14:64559917-64559954,+	2.94944	0.00902649	not specific
p@chr12:52881475..52881528,-	chr12:52881475-52881528,-	1.98448	0.00902805	not specific
p5@uc004cou.3	chrM:7689-7700,+	1.61725	0.00912273	not specific
p3@TNRC6B	chr22:40440759-40440793,+	1.32916	0.00912273	not specific
p1@AK026547	chrM:6463-6517,+	1.83124	0.00923322	not specific
p@chr12:125396254..125396271,-	chr12:125396254-125396271,-	1.58941	0.00931828	not specific
p@chr12:52908551..52908580,-	chr12:52908551-52908580,-	1.57534	0.00937851	not specific
p1@ENST00000332361	chr9:6639128-6639129,+	1.41034	0.00939947	not specific
p1@uc004cou.3	chrM:7604-7655,+	1.97068	0.00946122	not specific
p4@RASSF6	chr4:74486249-74486273,-	1.13157	0.00952591	not specific
p@chr7:40855279..40855286,+	chr7:40855279-40855286,+	1.83724	0.00963228	not specific
p30@DCBLD2	chr3:98515252-98515283,-	2.50429	0.00963391	not specific
p10@ARHGDIB	chr12:15114627-15114631,-	2.52197	0.00968185	not specific
p@chr11:129993540..129993572,+	chr11:129993540-129993572,+	2.28157	0.00971831	not specific
p1@HBEGF	chr5:139726181-139726197,-	1.07877	0.00980807	not specific
p2@MPP6	chr7:24612935-24612980,+	1.34527	0.00985849	Cornea-specific
p12@uc011mfh.1	chrM:6276-6287,+	1.97201	0.00990993	not specific
