# Supplementary material for: High-resolution promoter map of human limbal epithelial cells cultured with keratinocyte growth factor and rho kinase inhibitor
Source: Sci Rep. 2017 Jun 6;7:2845. doi: 10.1038/s41598-017-02824-8 (PMC5460231; doi:10.1038/s41598-017-02824-8)
Supplement: Supplementary file 3 — Supplementary Table S2 [file 41598_2017_2824_MOESM3_ESM.xls]

## Sheet: Table S2
Supplementary Table S2. List of 859 promoters highly expressed in EGF-treated LECs.
promoter	position	log2 fold change	adjusted P-value	specificity
p1@TAGLN	chr11:117070079-117070097,+	-6.70763	2.28057e-36	not specific
p3@SCD	chr10:102107103-102107119,+	-3.36162	4.06529e-28	not specific
p1@MT1G	chr16:56701968-56701983,-	-4.01539	1.26154e-24	not specific
p12@SCD	chr10:102107051-102107062,+	-3.3912	1.28815e-23	not specific
p1@RARRES1	chr3:158450239-158450263,-	-3.06554	1.03347e-22	Conjunctiva-specific
p1@SLC39A2	chr14:21467429-21467463,+	-2.88494	1.56309e-20	not specific
p1@FMO2	chr1:171154432-171154448,+	-3.61808	2.29725e-20	not specific
p1@KLK5	chr19:51456277-51456301,-	-2.81811	6.80369e-20	not specific
p1@CALD1	chr7:134464377-134464413,+	-3.03583	4.48096e-18	not specific
p1@PTHLH	chr12:28125659-28125672,-	-4.65897	5.99929e-18	not specific
p1@FYB	chr5:39219641-39219683,-	-3.35543	6.20771e-18	not specific
p1@ENST00000442064	chr7:56230804-56230805,+	-3.02407	9.12899e-18	not specific
p1@MT1F	chr16:56691887-56691909,+	-5.03704	1.06864e-17	not specific
p1@MYLK	chr3:123339343-123339401,-	-4.79181	5.35808e-17	not specific
p1@RBP1	chr3:139258443-139258485,-	-2.48142	8.35995e-17	not specific
p1@MT1H	chr16:56703703-56703733,+	-3.756	1.16701e-16	Cornea-specific
p3@IFITM1	chr11:314138-314151,+	-3.92578	2.28865e-15	Conjunctiva-specific
p3@RBP1	chr3:139258420-139258434,-	-2.90327	2.94698e-15	not specific
p2@PTHLH	chr12:28122899-28122916,-	-2.68297	4.43808e-15	not specific
p1@IL19	chr1:207007692-207007696,+	-3.11755	8.22395e-15	not specific
p2@KLK5	chr19:51456353-51456364,-	-2.93208	1.2606e-14	not specific
p1@NTN4	chr12:96184533-96184549,-	-2.23894	1.33592e-14	not specific
p2@GBP4	chr1:89664551-89664594,-	-3.32657	1.81109e-14	not specific
p1@SERPINB7	chr18:61445007-61445021,+	-2.73494	2.48538e-14	not specific
p1@GABRP	chr5:170210721-170210734,+	-2.71925	8.40942e-14	Conjunctiva-specific
p1@APOL1	chr22:36649170-36649187,+	-2.67003	2.25468e-13	not specific
p1@KLK7	chr19:51487157-51487179,-	-3.00761	4.35177e-13	not specific
p2@KLK6	chr19:51472014-51472030,-	-3.61183	6.62726e-13	not specific
p2@PLAT	chr8:42065187-42065201,-	-3.19041	6.79802e-13	not specific
p1@MMP7	chr11:102401469-102401488,-	-4.22221	1.24335e-12	Conjunctiva-specific
p1@CCNA1	chr13:37006624-37006638,+	-2.65636	1.52748e-12	not specific
p2@MT1F	chr16:56691864-56691879,+	-4.87927	1.76575e-12	not specific
p1@CTGF	chr6:132272504-132272519,-	-2.49262	1.7986e-12	not specific
p1@NMB	chr15:85201423-85201439,-	-2.29389	2.86366e-12	Conjunctiva-specific
p2@AKAP12	chr6:151646800-151646817,+	-3.82075	4.06985e-12	not specific
p1@ENST00000339867	chr6:34544465-34544485,-	-2.37164	4.37115e-12	not specific
p4@MDK	chr11:46403273-46403296,+	-2.92036	1.44914e-11	Conjunctiva-specific
p1@KLK10	chr19:51522955-51522972,-	-2.52612	1.48228e-11	not specific
p1@CENPW	chr6:126661253-126661356,+	-2.0265	2.31441e-11	not specific
p1@GPX2	chr14:65409452-65409479,-	-2.19086	2.48616e-11	not specific
p1@AKAP2,p1@PALM2-AKAP2	chr9:112810962-112810985,+	-2.55527	2.55161e-11	not specific
p6@MDK	chr11:46402482-46402502,+	-2.88581	2.59914e-11	Conjunctiva-specific
p1@POPDC3	chr6:105627765-105627917,-	-5.10068	2.84904e-11	not specific
p1@FN1	chr2:216300784-216300798,-	-3.23749	3.48252e-11	not specific
p1@PRSS22	chr16:2908163-2908178,-	-1.73533	5.04791e-11	not specific
p@chr11:46404174..46404197,+	chr11:46404174-46404197,+	-3.19051	5.27284e-11	not specific
p1@LRAT	chr4:155665145-155665158,+	-2.69644	7.6973e-11	not specific
p1@IFITM2	chr11:308188-308207,+	-4.12054	7.82211e-11	Conjunctiva-specific
p2@MDK	chr11:46403248-46403270,+	-2.80263	8.21975e-11	Conjunctiva-specific
p1@EHD3	chr2:31457010-31457032,+	-2.41398	1.12165e-10	Conjunctiva-specific
p1@WFDC2	chr20:44098385-44098401,+	-2.06241	1.64945e-10	Conjunctiva-specific
p@chr12:52629080..52629112,+	chr12:52629080-52629112,+	-1.95952	1.86759e-10	not specific
p4@RBP1	chr3:139258363-139258374,-	-4.07744	2.0551e-10	not specific
p1@ALCAM	chr3:105085734-105085760,+	-1.7546	2.16758e-10	Conjunctiva-specific
p5@MDK	chr11:46403574-46403593,+	-3.09965	3.58607e-10	Conjunctiva-specific
p1@FAM3C	chr7:121036337-121036429,-	-1.72005	3.6411e-10	not specific
p1@GBP2	chr1:89591749-89591816,-	-3.23104	5.73001e-10	Conjunctiva-specific
p1@VTCN1	chr1:117753540-117753556,-	-4.00803	6.06357e-10	not specific
p1@MYL9	chr20:35169914-35169941,+	-3.30099	6.61919e-10	not specific
p1@CST6	chr11:65779425-65779509,+	-1.81233	7.06744e-10	not specific
p1@C15orf52	chr15:40633101-40633171,-	-1.79369	7.88539e-10	not specific
p1@SRPX2	chrX:99899180-99899210,+	-2.27441	8.91933e-10	not specific
p1@IRF1	chr5:131826457-131826514,-	-1.78147	9.94648e-10	Conjunctiva-specific
p1@IFITM1	chr11:314052-314073,+	-3.32374	1.01827e-09	Conjunctiva-specific
p2@MYL9	chr20:35169885-35169911,+	-2.50947	1.03458e-09	not specific
p1@PSG4	chr19:43709772-43709796,-	-1.79228	1.22979e-09	not specific
p5@DHRS9	chr2:169926089-169926100,+	-1.95942	1.22979e-09	Conjunctiva-specific
p2@B3GNT7	chr2:232260447-232260474,+	-2.79894	1.29245e-09	not specific
p@chr19:51485047..51485074,-	chr19:51485047-51485074,-	-4.41344	1.38444e-09	not specific
p2@TPM4	chr19:16178336-16178354,+	-1.81677	1.46159e-09	not specific
p2@SERPING1	chr11:57365657-57365748,+	-2.06374	1.82376e-09	Conjunctiva-specific
p3@MDK	chr11:46402583-46402669,+	-1.99666	2.38654e-09	Conjunctiva-specific
p2@RBP1	chr3:139258521-139258589,-	-1.88328	2.69461e-09	not specific
p1@ALDH1A3	chr15:101420028-101420044,+	-2.18833	2.95972e-09	Conjunctiva-specific
p3@CENPW	chr6:126661371-126661378,+	-5.12421	3.12716e-09	not specific
p3@NTN4	chr12:96184388-96184431,-	-2.70087	3.22165e-09	not specific
p1@OSR2	chr8:99956662-99956684,+	-2.04821	3.76654e-09	Conjunctiva-specific
p2@CTPS	chr1:41445413-41445435,+	-2.13267	4.8018e-09	not specific
p2@MT1M	chr16:56666563-56666580,+	-3.28892	4.97872e-09	not specific
p1@STS	chrX:7065277-7065386,+	-2.02824	5.53247e-09	not specific
p1@PORCN	chrX:48367338-48367424,+	-1.89851	5.88298e-09	not specific
p2@TINAGL1	chr1:32042131-32042151,+	-2.02773	7.42914e-09	not specific
p1@IDO1	chr8:39771400-39771420,+	-5.4301	9.69243e-09	not specific
p1@MBOAT2	chr2:9143786-9143886,-	-1.53241	1.06191e-08	not specific
p4@ACSL1	chr4:185726840-185726883,-	-1.99613	1.1053e-08	not specific
p1@LASP1	chr17:37026303-37026323,+	-1.45617	1.55486e-08	Conjunctiva-specific
p1@KRT6B	chr12:52845923-52845938,-	-2.28274	1.60839e-08	not specific
p1@GBP1	chr1:89530883-89530906,-	-3.20373	1.64848e-08	not specific
p1@ENST00000444125	chr9:132099194-132099208,+	-1.66727	2.04158e-08	not specific
p1@FBXO32	chr8:124553437-124553453,-	-1.70967	2.60356e-08	not specific
p1@KANK4	chr1:62785054-62785125,-	-4.54544	3.04174e-08	not specific
p1@TUBA1A	chr12:49582837-49582875,-	-2.8373	3.42016e-08	not specific
p2@SEL1L3	chr4:25864417-25864501,-	-1.74037	4.91984e-08	not specific
p1@CA2	chr8:86376226-86376243,+	-2.85388	5.31099e-08	not specific
p1@MDK	chr11:46403194-46403242,+	-1.76362	5.34293e-08	Conjunctiva-specific
p2@AHNAK2	chr14:105444697-105444718,-	-1.90504	6.56581e-08	Cornea-specific
p1@INSIG1	chr7:155089580-155089595,+	-1.68018	6.79412e-08	not specific
p2@IFITM2	chr11:308143-308185,+	-2.42581	6.89077e-08	Conjunctiva-specific
p1@GBP4	chr1:89664595-89664636,-	-3.09541	7.1677e-08	not specific
p1@KLK8	chr19:51504852-51504866,-	-2.45099	7.79786e-08	not specific
p1@GATA3	chr10:8096631-8096660,+	-2.63132	8.61876e-08	Conjunctiva-specific
p4@IFITM1	chr11:314077-314099,+	-4.37246	1.02101e-07	Conjunctiva-specific
p1@SERPINA3	chr14:95078720-95078739,+	-2.61026	1.31516e-07	not specific
p1@C15orf48	chr15:45722800-45722816,+	-2.15758	1.31685e-07	not specific
p1@TMPRSS2	chr21:42880075-42880092,-	-1.97653	1.38378e-07	not specific
p1@CXCL3	chr4:74904398-74904413,-	-2.41887	1.41109e-07	not specific
p1@B3GNT7	chr2:232260414-232260436,+	-2.25115	1.46981e-07	not specific
p10@MDK	chr11:46402526-46402537,+	-3.27039	1.53803e-07	Conjunctiva-specific
p1@KRT7	chr12:52627019-52627037,+	-1.98505	1.68575e-07	not specific
p1@BST2	chr19:17516364-17516447,-	-3.03029	2.17349e-07	not specific
p1@TIMP2	chr17:76921459-76921478,-	-1.66467	2.37706e-07	Conjunctiva-specific
p3@CCND2	chr12:4382987-4383001,+	-2.1399	2.45494e-07	not specific
p2@BCAT1	chr12:25055949-25056088,-	-2.2592	2.74022e-07	not specific
p1@ATP1B1	chr1:169075919-169075940,+	-1.33954	2.8276e-07	Conjunctiva-specific
p1@MUC1	chr1:155162693-155162707,-	-1.4226	2.89538e-07	Conjunctiva-specific
p1@RTP4	chr3:187086155-187086211,+	-1.80874	2.975e-07	not specific
p3@PTHLH	chr12:28123206-28123229,-	-1.76174	3.34193e-07	not specific
p1@OGFRL1	chr6:71998506-71998522,+	-1.98826	3.41688e-07	not specific
p3@MT1F	chr16:56691838-56691862,+	-2.48592	3.52702e-07	not specific
p1@HLA-F	chr6:29691198-29691227,+	-1.83633	4.2284e-07	Conjunctiva-specific
p4@FAM84B	chr8:127570676-127570690,-	-1.56742	4.75842e-07	not specific
p1@SOX9	chr17:70117153-70117174,+	-1.59478	4.99125e-07	Conjunctiva-specific
p1@DHRS9	chr2:169926047-169926084,+	-1.67971	5.28256e-07	Conjunctiva-specific
p1@HEG1	chr3:124774831-124774852,-	-2.4602	5.91366e-07	not specific
p1@SRD5A3	chr4:56212381-56212454,+	-1.49012	6.1367e-07	not specific
p1@SLC12A2	chr5:127419449-127419465,+	-1.377	6.46503e-07	Conjunctiva-specific
p@chr1:27994801..27994861,-	chr1:27994801-27994861,-	-3.27665	6.59554e-07	not specific
p@chr12:67463617..67463639,-	chr12:67463617-67463639,-	-3.70235	7.22146e-07	not specific
p1@GALNT5	chr2:158114199-158114286,+	-1.86906	7.50819e-07	not specific
p5@MT1M	chr16:56666549-56666559,+	-4.4968	7.58972e-07	not specific
p1@BRP44L	chr6:166796415-166796439,-	-1.3821	7.58972e-07	not specific
p1@PXDC1	chr6:3751937-3751954,-	-1.32984	8.261e-07	not specific
p2@TMEM30A	chr6:75994536-75994562,-	-2.05235	8.46766e-07	not specific
p4@NCOA7	chr6:126240442-126240459,+	-2.56779	9.31188e-07	not specific
p4@MT1F	chr16:56691911-56691929,+	-3.72226	1.08631e-06	not specific
p@chr19:51452278..51452302,-	chr19:51452278-51452302,-	-2.74047	1.10718e-06	not specific
p2@ADD3	chr10:111767980-111767995,+	-1.40746	1.32925e-06	Conjunctiva-specific
p2@GBP3	chr1:89488464-89488501,-	-2.28403	1.34963e-06	not specific
p1@MAOA	chrX:43515538-43515562,+	-2.53364	1.39022e-06	Conjunctiva-specific
p1@DUSP10	chr1:221915418-221915439,-	-2.08368	1.43344e-06	not specific
p1@CTSC	chr11:88070896-88070916,-	-1.81791	1.56164e-06	not specific
p1@APOL2	chr22:36635563-36635581,-	-2.10108	1.70172e-06	not specific
p3@ECHDC1	chr6:127664736-127664773,-	-1.63408	1.75168e-06	not specific
p2@HDAC9	chr7:18548958-18549006,+	-1.72688	1.79008e-06	not specific
p1@CU691854	chr17:78237438-78237452,+	-1.69975	1.82021e-06	not specific
p1@RBPMS	chr8:30242048-30242064,+	-1.48965	2.05471e-06	not specific
p1@CCDC68	chr18:52626622-52626709,-	-2.42984	2.15218e-06	not specific
p2@PDP1	chr8:94930034-94930089,+	-1.59391	2.20858e-06	not specific
p2@GLIPR1	chr12:75874580-75874611,+	-4.05275	2.27375e-06	not specific
p1@RAC2	chr22:37640277-37640327,-	-1.40272	2.54572e-06	not specific
p2@SOCS2	chr12:93965609-93965692,+	-3.32488	2.81023e-06	not specific
p1@FOXC1	chr6:1610293-1610310,+	-1.71456	2.99665e-06	not specific
p@chr1:27992931..27992965,-	chr1:27992931-27992965,-	-2.97309	3.19194e-06	not specific
p2@SESTD1	chr2:180129254-180129321,-	-1.94016	3.27188e-06	not specific
p3@CAV1	chr7:116165082-116165097,+	-1.23733	3.27435e-06	not specific
p1@PSMB8	chr6:32811771-32811831,-	-1.47588	3.46944e-06	Conjunctiva-specific
p1@C9orf150	chr9:12775011-12775028,+	-1.2845	3.57439e-06	not specific
p1@FAM40B	chr7:129074266-129074306,+	-2.3684	3.6035e-06	not specific
p2@SRD5A3	chr4:56212457-56212500,+	-1.43641	3.66102e-06	not specific
p1@TPM2	chr9:35689915-35689930,-	-2.46921	3.81966e-06	not specific
p1@TRNP1	chr1:27320176-27320200,+	-1.81282	4.06344e-06	not specific
p1@ENST00000500682,p1@uc001qya.1	chr12:10516306-10516316,+	-2.47754	4.1733e-06	not specific
p1@IGFBP3	chr7:45960863-45960877,-	-1.64454	4.27129e-06	Conjunctiva-specific
p2@KLK7	chr19:51487282-51487346,-	-3.15567	4.37979e-06	not specific
p2@GULP1	chr2:189156586-189156636,+	-2.24934	4.53766e-06	not specific
p6@HIST1H4A,p6@HIST1H4B,p6@HIST1H4D,p6@HIST1H4E,p6@HIST1H4F,p6@HIST1H4H,p6@HIST1H4I,p6@HIST1H4J,p6@HIST1H4K,p6@HIST1H4L,p6@HIST2H4A,p6@HIST2H4B,p6@HIST4H4,p7@HIST1H4C	chr6:27107053-27107068,+	-1.65469	4.5996e-06	not specific
p1@GLUL	chr1:182360918-182360933,-	-1.32018	4.68183e-06	not specific
p1@PPBP	chr4:74853897-74853917,-	-2.38878	4.8136e-06	not specific
p1@ILDR1	chr3:121741065-121741106,-	-2.05371	5.02683e-06	not specific
p2@KLK8	chr19:51504411-51504451,-	-1.3305	5.05393e-06	not specific
p1@PSMB9	chr6:32821956-32821975,+	-1.5879	5.07716e-06	Conjunctiva-specific
p@chr6:150173542..150173561,+	chr6:150173542-150173561,+	-1.37407	5.49619e-06	not specific
p2@DHRS9	chr2:169926127-169926143,+	-1.43791	5.63577e-06	Conjunctiva-specific
p1@CFH	chr1:196621156-196621192,+	-2.17809	5.9177e-06	not specific
p2@CMPK2	chr2:7005572-7005619,-	-4.20512	6.44726e-06	not specific
p3@BCAS1	chr20:52687059-52687143,-	-1.52207	6.49595e-06	Conjunctiva-specific
p@chr10:5529595..5529606,-	chr10:5529595-5529606,-	-1.53561	6.69954e-06	not specific
p2@PTTG1IP	chr21:46293545-46293584,-	-1.46114	6.97873e-06	not specific
p1@IFI35	chr17:41158760-41158822,+	-1.54962	7.06831e-06	Conjunctiva-specific
p1@DMKN	chr19:36001304-36001382,-	-1.25189	7.1101e-06	not specific
p1@TNFSF10	chr3:172241213-172241228,-	-2.31212	7.14605e-06	not specific
p1@TAGLN3	chr3:111718173-111718193,+	-2.67985	7.20459e-06	not specific
p1@LHFPL2	chr5:77944542-77944606,-	-1.52199	7.56703e-06	not specific
p1@AKR1C1	chr10:5005598-5005621,+	-1.60711	7.82931e-06	not specific
p1@CXCL5	chr4:74864386-74864404,-	-2.88658	7.8888e-06	not specific
p2@LYNX1	chr8:143851234-143851252,-	-1.52103	8.11384e-06	not specific
p3@MUC4	chr3:195538762-195538775,-	-1.792	8.71701e-06	not specific
p2@IFITM1	chr11:314010-314046,+	-2.31827	9.16718e-06	Conjunctiva-specific
p2@CFB	chr6:31913895-31913909,+	-1.96843	9.3119e-06	not specific
p3@NCCRP1	chr19:39687865-39687877,+	-2.9623	9.36785e-06	not specific
p1@IFI6	chr1:27998692-27998710,-	-2.74776	9.5728e-06	Conjunctiva-specific
p1@ARNTL2	chr12:27485785-27485816,+	-1.44815	9.88956e-06	not specific
p1@SCD	chr10:102106982-102107015,+	-1.24297	9.91497e-06	not specific
p2@SCD	chr10:102106829-102106869,+	-1.24542	1.00316e-05	not specific
p1@IFIH1	chr2:163175133-163175222,-	-1.7729	1.00316e-05	not specific
p1@GPRC5A	chr12:13044488-13044506,+	-1.33895	1.04504e-05	Conjunctiva-specific
p1@CERCAM	chr9:131183111-131183155,+	-1.32281	1.07976e-05	not specific
p@chr11:16947179..16947259,-	chr11:16947179-16947259,-	-2.02604	1.10649e-05	not specific
p2@KANK4	chr1:62784864-62784917,-	-4.56711	1.13163e-05	not specific
p2@SLC15A2	chr3:121613224-121613254,+	-2.00055	1.19523e-05	Conjunctiva-specific
p3@GBP1	chr1:89530952-89530967,-	-3.4785	1.21347e-05	not specific
p1@WARS	chr14:100841675-100841691,-	-1.72827	1.27574e-05	not specific
p1@HCP5	chr6:31430954-31430968,+	-1.92622	1.2773e-05	not specific
p1@CGNL1	chr15:57668695-57668734,+	-1.89839	1.30463e-05	not specific
p@chr10:4806256..4806291,-	chr10:4806256-4806291,-	-4.19041	1.41849e-05	not specific
p1@XAF1	chr17:6659354-6659398,+	-2.29282	1.41849e-05	not specific
p3@TMEM123	chr11:102323410-102323435,-	-1.76081	1.4423e-05	not specific
p4@ECHDC1	chr6:127664628-127664661,-	-3.17234	1.71999e-05	not specific
p1@GNB4	chr3:179169181-179169273,-	-2.17367	1.73999e-05	not specific
p8@KLK6	chr19:51472081-51472088,-	-3.83853	1.7534e-05	not specific
p4@PLA2G16	chr11:63381737-63381757,-	-2.22258	1.7545e-05	not specific
p1@GDF15	chr19:18496957-18496977,+	-1.29058	1.82002e-05	not specific
p11@HDAC9	chr7:18548912-18548923,+	-2.02316	1.91664e-05	not specific
p1@PDGFB	chr22:39640974-39640994,-	-2.78665	2.14961e-05	not specific
p3@KLK8	chr19:51504395-51504409,-	-2.14516	2.2041e-05	not specific
p6@KLK6	chr19:51472031-51472042,-	-3.23849	2.22185e-05	not specific
p3@FAM84B	chr8:127569936-127570038,-	-1.32911	2.55223e-05	not specific
p1@DTX4	chr11:58939616-58939668,+	-1.69301	2.55455e-05	Conjunctiva-specific
p1@PRSS23	chr11:86511569-86511599,+	-1.28775	2.59174e-05	Cornea-specific
p@chr17:80282728..80282744,-	chr17:80282728-80282744,-	-2.2905	2.61499e-05	not specific
p1@RAB31	chr18:9708229-9708326,+	-1.23181	2.7375e-05	not specific
p1@HAMP	chr19:35773423-35773440,+	-3.59147	2.7375e-05	not specific
p3@PCGF5	chr10:92980517-92980550,+	-1.67481	2.77592e-05	not specific
p2@PRSS22	chr16:2907916-2907972,-	-1.95869	2.94885e-05	not specific
p1@MANSC1	chr12:12503156-12503216,-	-1.17315	3.02641e-05	not specific
p2@ECHDC1	chr6:127664683-127664718,-	-1.39889	3.2302e-05	not specific
p1@BCAT1	chr12:25101920-25102077,-	-1.31686	3.26918e-05	not specific
p2@TNFSF13	chr17:7462031-7462086,+	-1.18356	3.33648e-05	not specific
p1@ATP13A2	chr1:17338386-17338460,-	-1.25292	3.42085e-05	not specific
p1@MFI2	chr3:196756646-196756725,-	-3.69519	3.52988e-05	not specific
p3@GULP1	chr2:189156638-189156667,+	-2.12021	3.70952e-05	not specific
p1@SOCS3	chr17:76356148-76356165,-	-1.35438	3.72309e-05	not specific
p3@MX1	chr21:42798095-42798112,+	-2.15794	3.72671e-05	Conjunctiva-specific
p1@EPSTI1	chr13:43566332-43566422,-	-2.0499	3.73881e-05	not specific
p7@MDK	chr11:46403305-46403316,+	-2.39627	3.97294e-05	Conjunctiva-specific
p1@TAP1	chr6:32821442-32821538,-	-1.45653	3.97294e-05	Conjunctiva-specific
p2@RAC2	chr22:37640236-37640252,-	-3.91634	3.98294e-05	not specific
p2@TMPRSS11E	chr4:69313145-69313164,+	-2.78519	4.19778e-05	not specific
p4@MET	chr7:116312521-116312532,+	-2.26207	4.19778e-05	not specific
p2@IFIT3	chr10:91092277-91092294,+	-2.11477	4.26196e-05	Conjunctiva-specific
p1@PIK3CG	chr7:106505696-106505798,+	-2.59833	4.26196e-05	not specific
p2@IFI35	chr17:41158825-41158847,+	-2.9284	4.31117e-05	Conjunctiva-specific
p8@PPP2R4	chr9:131903916-131903951,+	-4.37508	4.31117e-05	not specific
p1@RNF128	chrX:105969923-105969947,+	-3.0726	4.3206e-05	not specific
p3@SET	chr9:131446064-131446082,+	-1.80793	4.33611e-05	Cornea-specific
p1@TRIM17	chr1:228604544-228604568,-	-3.36072	4.65007e-05	not specific
p1@CDC42EP3	chr2:37898778-37898793,-	-1.21555	4.79939e-05	not specific
p1@INHBA	chr7:41742660-41742695,-	-1.2917	4.86928e-05	not specific
p1@S100A7	chr1:153433120-153433129,-	-1.58548	5.01447e-05	not specific
p1@MT1L,p1@MT1M	chr16:56651382-56651426,+	-1.46072	5.05971e-05	not specific
p1@ANXA3	chr4:79472888-79472970,+	-1.29246	5.13571e-05	not specific
p1@IFITM3	chr11:320838-320875,-	-1.72883	5.3997e-05	Conjunctiva-specific
p1@CDH3	chr16:68679193-68679253,+	-1.74415	5.57284e-05	not specific
p1@ARHGAP21	chr10:25012800-25012822,-	-1.52687	6.17062e-05	not specific
p1@C5orf56	chr5:131746575-131746682,+	-1.5141	6.38051e-05	not specific
p1@CLIC5	chr6:45983581-45983603,-	-2.99025	6.54601e-05	not specific
p1@LOC100499467	chr17:70588936-70588951,-	-1.17416	6.61464e-05	not specific
p3@TPGS2	chr18:34408869-34408887,-	-4.20789	6.79254e-05	not specific
p1@ZBP1	chr20:56195474-56195506,-	-3.76411	6.86779e-05	not specific
p4@GBP1	chr1:89530908-89530919,-	-3.49113	6.91088e-05	not specific
p3@KLK6	chr19:51472780-51472820,-	-2.57462	6.91088e-05	not specific
p1@CALML5	chr10:5541525-5541539,-	-1.23725	7.0154e-05	not specific
p4@ITGB1	chr10:33246815-33246830,-	-1.82427	7.06558e-05	not specific
p@chr1:152140653..152140680,+	chr1:152140653-152140680,+	-2.14746	7.08391e-05	not specific
p1@ARHGAP29	chr1:94703118-94703184,-	-1.41593	7.08391e-05	not specific
p6@IL1R1	chr2:102759372-102759391,+	-4.27065	7.08391e-05	Conjunctiva-specific
p3@TAP2	chr6:32806483-32806503,-	-1.37556	7.08391e-05	not specific
p1@C7orf50	chr7:1067968-1068018,-	-1.18424	7.17052e-05	not specific
p11@YWHAZ	chr8:101962777-101962805,-	-1.35472	7.56725e-05	not specific
p3@KLK5	chr19:51456331-51456332,-	-3.17823	8.06054e-05	not specific
p1@ABHD5	chr3:43732420-43732436,+	-1.09002	8.07712e-05	not specific
p1@CDK14	chr7:90225706-90225791,+	-4.27331	8.0909e-05	not specific
p3@GLIPR1	chr12:75874561-75874574,+	-4.35723	8.19984e-05	not specific
p1@MET	chr7:116312411-116312502,+	-1.16641	8.66173e-05	not specific
p10@SLC38A5	chrX:48326683-48326699,-	-3.28826	8.79992e-05	not specific
p1@CP	chr3:148939598-148939622,-	-2.01721	8.96581e-05	Conjunctiva-specific
p3@ENPP4	chr6:46097711-46097736,+	-1.67136	9.05753e-05	not specific
p3@CYB5R2	chr11:7695406-7695420,-	-3.2157	9.52846e-05	not specific
p3@IFITM2	chr11:308217-308228,+	-3.64132	9.5432e-05	Conjunctiva-specific
p1@ADAM19	chr5:157002775-157002790,-	-2.47818	9.97961e-05	not specific
p1@DSG2	chr18:29078131-29078218,+	-1.12674	0.000101748	not specific
p2@GBP2	chr1:89591731-89591740,-	-4.17897	0.000102675	Conjunctiva-specific
p2@MECOM	chr3:168864315-168864339,-	-1.6445	0.000102675	not specific
p1@TMEM62	chr15:43425744-43425811,+	-1.73008	0.00010424	not specific
p1@AKAP12	chr6:151561535-151561551,+	-2.51077	0.00010424	not specific
p2@HERC6	chr4:89299994-89300011,+	-1.59001	0.000104775	Conjunctiva-specific
p5@HLA-C	chr6:31239055-31239088,-	-2.17557	0.000104775	Conjunctiva-specific
p3@LIPH	chr3:185270325-185270338,-	-1.51718	0.000106061	not specific
p4@FXYD3	chr19:35606777-35606832,+	-3.07089	0.000108891	not specific
p1@CRELD2	chr22:50312316-50312377,+	-1.41811	0.000108891	not specific
p1@ARHGEF40	chr14:21538434-21538469,+	-1.99157	0.00011281	not specific
p2@ALCAM	chr3:105085548-105085584,+	-2.56035	0.000114731	Conjunctiva-specific
p1@COL4A2	chr13:110959623-110959640,+	-3.33716	0.000116209	not specific
p3@FLNA	chrX:153602991-153603011,-	-1.74109	0.000119369	not specific
p2@FXYD3	chr19:35606692-35606769,+	-1.29023	0.00012318	not specific
p3@HEBP2	chr6:138725549-138725568,+	-1.56096	0.000123347	not specific
p1@BACE2	chr21:42540070-42540107,+	-1.39373	0.000130126	not specific
p2@NAALADL2	chr3:174577105-174577136,+	-4.1363	0.000131126	not specific
p1@C10orf10	chr10:45474250-45474264,-	-2.78363	0.000131614	not specific
p1@ENDOD1	chr11:94822968-94823042,+	-1.46319	0.000132552	not specific
p1@TBC1D8	chr2:101767836-101767881,-	-1.81659	0.000133146	not specific
p2@UNC13D	chr17:73840774-73840817,-	-1.7215	0.00013603	not specific
p1@KLF6	chr10:3827389-3827408,-	-1.24438	0.000139686	not specific
p1@CMPK2	chr2:7005785-7005864,-	-2.12786	0.000139686	not specific
p3@RBM47	chr4:40631838-40631856,-	-1.13003	0.000139686	Conjunctiva-specific
p1@ERV3-1	chr7:64467031-64467043,-	-3.23303	0.000139686	not specific
p1@SERPINB9	chr6:2903534-2903552,-	-2.10016	0.000139972	not specific
p1@APOL6	chr22:36044517-36044582,+	-1.4777	0.000142843	not specific
p1@LAMP3	chr3:182880514-182880528,-	-1.42034	0.000143328	Conjunctiva-specific
p1@ACAD8	chr11:134123425-134123485,+	-1.20383	0.00014539	not specific
p4@MTUS1	chr8:17658625-17658646,-	-2.523	0.000145898	not specific
p2@MANSC1	chr12:12503128-12503141,-	-2.13615	0.000148875	not specific
p2@PARP9	chr3:122283079-122283095,-	-2.77878	0.000150489	not specific
p1@SLC44A4	chr6:31846768-31846780,-	-1.70424	0.000157934	Conjunctiva-specific
p5@HDAC9	chr7:18548924-18548947,+	-1.60374	0.000163068	not specific
p2@SH3KBP1	chrX:19689008-19689051,-	-2.38029	0.000163414	not specific
p1@ATG9B	chr7:150721570-150721591,-	-1.84564	0.000163421	not specific
p1@BMP2	chr20:6748325-6748352,+	-2.49384	0.000167113	not specific
p1@CYR61	chr1:86046433-86046453,+	-1.32934	0.000169196	not specific
p2@SEMA3A	chr7:83824296-83824315,-	-2.27243	0.000171735	not specific
p2@CAV1	chr7:116165038-116165071,+	-1.1158	0.000174296	not specific
p1@SCNN1B	chr16:23313645-23313671,+	-1.92379	0.000175129	not specific
p2@TC2N	chr14:92302753-92302782,-	-1.41437	0.000175326	not specific
p1@SOAT1	chr1:179262905-179262986,+	-1.06453	0.000175334	not specific
p2@CTAGE5	chr14:39734482-39734542,+	-1.0547	0.000177829	not specific
p1@FKBP9	chr7:32996997-32997094,+	-1.10563	0.00017855	not specific
p3@TMC5	chr16:19422035-19422090,+	-2.30354	0.00018364	Conjunctiva-specific
p1@SEPT8	chr5:132112921-132112960,-	-1.15219	0.00018364	not specific
p1@SLC40A1	chr2:190445499-190445521,-	-3.23162	0.000187679	not specific
p6@SLC15A2	chr3:121613201-121613210,+	-3.64813	0.000189391	Conjunctiva-specific
p4@KLK6	chr19:51471925-51471946,-	-3.75838	0.000191599	not specific
p1@RAB11FIP1	chr8:37756996-37757022,-	-1.09646	0.000191599	not specific
p1@GALNT14	chr2:31361293-31361352,-	-1.71675	0.000191767	Conjunctiva-specific
p3@CAST	chr5:95998070-95998099,+	-1.37752	0.000197553	not specific
p1@TAP2	chr6:32806506-32806579,-	-1.23268	0.000198247	not specific
p1@LRG1	chr19:4540040-4540058,-	-1.20233	0.000201795	not specific
p@chr19:42927687..42927712,-	chr19:42927687-42927712,-	-2.164	0.000204314	not specific
p1@PLAT	chr8:42065075-42065090,-	-1.25723	0.000204674	not specific
p1@IFI30	chr19:18284561-18284667,+	-1.26574	0.000205388	Conjunctiva-specific
p@chr16:2906495..2906549,+	chr16:2906495-2906549,+	-2.78665	0.000220141	not specific
p2@SERPINB13	chr18:61254570-61254585,+	-1.62809	0.00022288	not specific
p1@SPSB1	chr1:9352942-9352964,+	-1.34437	0.000226712	not specific
p@chr9:130912602..130912627,+	chr9:130912602-130912627,+	-1.21152	0.000236529	not specific
p2@HEBP2	chr6:138725609-138725625,+	-1.18546	0.000236869	not specific
p1@FUT2	chr19:49199209-49199284,+	-1.15431	0.000238489	not specific
p3@FOXA1	chr14:38064307-38064323,-	-3.68144	0.000243241	Conjunctiva-specific
p@chr11:16947382..16947412,-	chr11:16947382-16947412,-	-1.76754	0.000247524	not specific
p1@IFIT2	chr10:91061795-91061812,+	-2.80059	0.000253379	not specific
p4@PRSS22	chr16:2907894-2907914,-	-1.84059	0.000258047	not specific
p@chr6:1610125..1610167,+	chr6:1610125-1610167,+	-1.14756	0.000258047	not specific
p1@GULP1	chr2:189157536-189157565,+	-1.69279	0.000263449	not specific
p6@C1R	chr12:7244160-7244201,-	-4.04617	0.000267247	Conjunctiva-specific
p2@CAST	chr5:95997918-95998007,+	-1.02234	0.000269957	not specific
p1@CXCL2	chr4:74964904-74964919,-	-1.24884	0.000283551	not specific
p1@LPCAT4	chr15:34659349-34659405,-	-1.04652	0.000285838	not specific
p1@CORO2A	chr9:100954910-100954953,-	-1.34669	0.000285958	not specific
p1@CFB	chr6:31913863-31913882,+	-1.45961	0.000287996	not specific
p11@MDK	chr11:46402454-46402472,+	-2.31821	0.000289586	Conjunctiva-specific
p3@TRNP1	chr1:27320224-27320235,+	-4.00428	0.000290821	not specific
p1@DLX2	chr2:172967621-172967637,-	-2.95855	0.000294954	not specific
p1@FADS2	chr11:61595761-61595780,+	-1.73307	0.000298901	not specific
p1@MXD1	chr2:70142232-70142251,+	-1.07247	0.000309894	not specific
p@chr2:216296649..216296678,-	chr2:216296649-216296678,-	-3.37429	0.000319586	not specific
p1@CEACAM1	chr19:43032604-43032639,-	-1.47937	0.000322475	Conjunctiva-specific
p1@MYO1D	chr17:31204124-31204200,-	-1.1977	0.000329087	Conjunctiva-specific
p1@DTX3L	chr3:122283175-122283273,+	-1.17322	0.000336068	not specific
p2@APOL6	chr22:36044485-36044505,+	-1.15365	0.00033701	not specific
p6@TTC9	chr14:71108790-71108812,+	-2.15335	0.000341874	not specific
p10@DHRS9	chr2:169926030-169926035,+	-2.25568	0.000345736	Conjunctiva-specific
p1@PDZK1IP1	chr1:47655686-47655743,-	-1.25494	0.0003561	Conjunctiva-specific
p1@SEC14L2	chr22:30792980-30793047,+	-1.45423	0.000359383	not specific
p4@PMEPA1	chr20:56285568-56285589,-	-3.69556	0.000365068	not specific
p2@ARNTL2	chr12:27485823-27485868,+	-1.15109	0.000365652	not specific
p1@SLC16A14	chr2:230933623-230933656,-	-2.82876	0.00037534	not specific
p1@COL12A1	chr6:75915757-75915775,-	-2.42139	0.000380708	not specific
p1@GABRE	chrX:151143140-151143160,-	-1.97416	0.000383821	not specific
p1@FOXP1	chr3:71114066-71114114,-	-1.259	0.000387752	not specific
p1@IFIT3	chr10:91087733-91087762,+	-2.67275	0.000389549	Conjunctiva-specific
p5@DHRS3	chr1:12677676-12677707,-	-1.17687	0.00039375	not specific
p1@ABAT	chr16:8768462-8768484,+	-1.39968	0.000397493	not specific
p1@RFTN1	chr3:16555150-16555228,-	-3.76118	0.000400475	not specific
p3@GPR176	chr15:40212363-40212406,-	-3.73773	0.000406671	not specific
p1@CDR2L	chr17:72983674-72983768,+	-1.36166	0.000407174	not specific
p2@RARRES1	chr3:158450534-158450591,-	-4.22516	0.0004124	Conjunctiva-specific
p1@IGF2BP3	chr7:23509977-23510032,-	-1.10606	0.000413215	not specific
p2@MIR4767	chrX:7065835-7065908,+	-2.13058	0.000413503	not specific
p1@PCSK9	chr1:55505184-55505247,+	-2.19989	0.000414304	not specific
p8@MDK	chr11:46402744-46402777,+	-2.76235	0.000422759	Conjunctiva-specific
p1@COL9A2	chr1:40782938-40782974,-	-3.63856	0.000429835	not specific
p1@ICAM1	chr19:10381780-10381803,+	-1.49394	0.000429835	not specific
p2@MIR31HG	chr9:21559788-21559806,-	-2.96106	0.000450098	not specific
p2@LPIN1	chr2:11886791-11886806,+	-2.05744	0.000453245	not specific
p1@TP53I11	chr11:44972418-44972452,-	-2.44888	0.000463333	Conjunctiva-specific
p1@PLSCR1	chr3:146262365-146262412,-	-1.4567	0.000470761	not specific
p2@SPOCD1	chr1:32264166-32264245,-	-3.96637	0.000474259	not specific
p1@IL1R1	chr2:102759199-102759265,+	-1.69636	0.000474259	Conjunctiva-specific
p1@MIDN	chr19:1249869-1249894,+	-1.11212	0.000474785	not specific
p2@NCOA7	chr6:126240380-126240430,+	-1.82363	0.000480856	not specific
p1@MUC4	chr3:195538787-195538810,-	-1.06488	0.000485311	not specific
p1@ATF3	chr1:212782094-212782109,+	-1.25026	0.000488573	not specific
p1@MAN1A1	chr6:119670919-119670943,-	-1.5243	0.000489121	not specific
p1@COL9A3	chr20:61448376-61448418,+	-3.81289	0.000497152	not specific
p4@IDO1	chr8:39771339-39771352,+	-3.97717	0.000498094	not specific
p1@CMTM7	chr3:32433363-32433406,+	-1.37282	0.000504643	not specific
p1@HAPLN3	chr15:89438742-89438791,-	-3.84491	0.000512272	not specific
p@chr5:60600512..60600563,-	chr5:60600512-60600563,-	-1.84244	0.000522648	not specific
p1@C12orf74	chr12:93096759-93096770,+	-3.74347	0.000528307	not specific
p@chr20:43882241..43882287,-	chr20:43882241-43882287,-	-1.36585	0.000533192	not specific
p5@KLK6	chr19:51471965-51471976,-	-3.27505	0.000546104	not specific
p2@LIMA1	chr12:50677255-50677324,-	-1.00098	0.000565554	Conjunctiva-specific
p1@PGM2L1	chr11:74109422-74109512,-	-1.89087	0.000573929	not specific
p1@ADAMTS15	chr11:130318529-130318547,+	-3.95758	0.000576878	not specific
p6@MECOM	chr3:168865144-168865160,-	-3.19381	0.000580115	not specific
p2@HES4	chr1:935398-935465,-	-1.16597	0.000586429	not specific
p1@SEMA3D	chr7:84816122-84816189,-	-2.83846	0.000595139	not specific
p4@DHRS9	chr2:169926149-169926160,+	-1.51715	0.000595985	Conjunctiva-specific
p1@SECTM1	chr17:80291597-80291623,-	-1.9365	0.000612072	not specific
p7@HERC6	chr4:89300057-89300068,+	-2.2889	0.000622922	Conjunctiva-specific
p2@ACACB	chr12:109592477-109592501,+	-3.57969	0.000626806	not specific
p6@KIAA0247	chr14:70124854-70124892,+	-3.08003	0.000631944	Conjunctiva-specific
p4@PLSCR1	chr3:146262434-146262446,-	-1.54484	0.000634406	not specific
p2@MT1H	chr16:56703761-56703789,+	-3.06527	0.000637229	Cornea-specific
p1@LOXL4	chr10:100027943-100027958,-	-3.29224	0.000639289	not specific
p6@BCL2L1	chr20:30310247-30310329,-	-1.38204	0.000639862	not specific
p@chr12:52844247..52844256,-	chr12:52844247-52844256,-	-2.07153	0.000640373	not specific
p10@SCD	chr10:102107016-102107024,+	-1.61081	0.000650058	not specific
p@chr1:94713255..94713335,-	chr1:94713255-94713335,-	-3.79146	0.000656692	not specific
p1@IDH1	chr2:209119779-209119816,-	-1.14372	0.000659931	not specific
p4@SET	chr9:131446097-131446114,+	-1.02661	0.000663459	Cornea-specific
p2@MX1	chr21:42798124-42798146,+	-2.37024	0.000678404	Conjunctiva-specific
p@chr1:152140624..152140650,+	chr1:152140624-152140650,+	-2.99475	0.000678592	not specific
p3@GDF15	chr19:18499150-18499175,+	-1.65451	0.000678592	not specific
p2@CCNDBP1	chr15:43477664-43477684,+	-1.94424	0.000713553	not specific
p5@GTF2IRD1	chr7:73868439-73868450,+	-1.90699	0.000727443	not specific
p12@CAST	chr5:95998746-95998764,+	-1.01176	0.000732573	not specific
p@chr19:51518137..51518155,-	chr19:51518137-51518155,-	-2.20068	0.00074766	not specific
p1@FAIM	chr3:138327583-138327647,+	-1.46775	0.000757786	not specific
p1@FSTL1	chr3:120169828-120169850,-	-1.34693	0.000759772	not specific
p1@TRIB2	chr2:12857043-12857127,+	-1.70843	0.0007839	Conjunctiva-specific
p1@MARVELD3	chr16:71660079-71660102,+	-1.02669	0.00081006	not specific
p1@SEPT6	chrX:118827113-118827140,-	-3.04672	0.000810182	not specific
p1@TFPI	chr2:188419155-188419195,-	-2.54102	0.000821454	not specific
p2@RASA1	chr5:86564739-86564791,+	-1.41731	0.00082238	not specific
p5@MUC4	chr3:195538781-195538786,-	-2.06652	0.000840728	not specific
p2@MLLT3	chr9:20622444-20622468,-	-1.55354	0.000862084	not specific
p2@CAMK2N1	chr1:20812103-20812122,-	-1.93371	0.000863856	Cornea-specific
p1@DOCK9	chr13:99630233-99630348,-	-2.99398	0.000863856	not specific
p1@STRA6	chr15:74495084-74495137,-	-2.20946	0.000863856	not specific
p1@SAMD9L	chr7:92777606-92777723,-	-1.55452	0.000868035	not specific
p1@ALOX5	chr10:45869652-45869680,+	-1.67289	0.000868433	Conjunctiva-specific
p1@FBLN1	chr22:45898754-45898771,+	-1.13944	0.000886048	not specific
p2@PRSS8	chr16:31147002-31147017,-	-1.01142	0.000912042	Conjunctiva-specific
p2@CDK14	chr7:90225292-90225334,+	-3.60493	0.000914873	not specific
p1@MT1E	chr16:56659687-56659703,+	-1.22825	0.000924886	Cornea-specific
p2@MUC20	chr3:195447738-195447761,+	-1.77068	0.000924886	not specific
p1@ABCD1	chrX:152990302-152990319,+	-1.41874	0.00093149	not specific
p12@SPATS2L	chr2:201242715-201242739,+	-3.10291	0.000935117	not specific
p5@CLASP1	chr2:122247879-122247913,-	-4.00592	0.00093829	not specific
p1@SERPINB3	chr18:61329123-61329134,-	-2.73269	0.000953026	not specific
p1@PP14571	chr2:241396106-241396123,-	-2.7674	0.000976733	not specific
p10@ACSL1	chr4:185726906-185726918,-	-2.14093	0.000996384	not specific
p1@CARD17,p2@CARD16,p2@CASP1	chr11:104972182-104972190,-	-2.31541	0.000999211	not specific
p5@PLSCR1	chr3:146262352-146262363,-	-1.47339	0.000999211	not specific
p1@KIAA0247	chr14:70078303-70078321,+	-1.34516	0.00100575	Conjunctiva-specific
p@chr12:52642466..52642508,+	chr12:52642466-52642508,+	-3.09864	0.00101677	not specific
p2@CTSB	chr8:11706585-11706619,-	-2.91385	0.00102141	Conjunctiva-specific
p1@TINAGL1	chr1:32042105-32042127,+	-1.72871	0.00104283	not specific
p2@CXCL17	chr19:42947059-42947081,-	-1.30766	0.00104283	not specific
p2@CYP2J2	chr1:60392452-60392499,-	-3.81877	0.00105539	not specific
p1@UBE2L6	chr11:57335090-57335155,-	-1.12579	0.0010942	not specific
p4@PHACTR4	chr1:28696111-28696130,+	-3.80322	0.00110349	not specific
p@chr19:18285845..18285861,+	chr19:18285845-18285861,+	-3.15687	0.0011158	not specific
p1@ZFP42	chr4:188916918-188916942,+	-2.88394	0.0011219	not specific
p1@PSG6	chr19:43422019-43422057,-	-3.53882	0.00113227	not specific
p1@GLIPR1	chr12:75874525-75874549,+	-3.23389	0.00113577	not specific
p1@SERPINB13	chr18:61254622-61254641,+	-1.4644	0.00114432	not specific
p6@SCD	chr10:102107065-102107089,+	-2.77186	0.00114806	not specific
p2@SHROOM3	chr4:77610461-77610547,+	-2.92024	0.00116474	not specific
p1@TPM4	chr19:16187296-16187344,+	-1.06991	0.00116818	not specific
p6@KALRN	chr3:124303512-124303532,+	-1.31519	0.00116818	not specific
p5@CAST	chr5:95998714-95998744,+	-1.02392	0.00116839	not specific
p2@TAPBPL	chr12:6561315-6561369,+	-1.96172	0.00116944	not specific
p1@ENST00000535721	chr12:67463386-67463400,-	-2.80872	0.0011793	not specific
p3@SAMHD1	chr20:35580040-35580066,-	-2.7091	0.00117972	Conjunctiva-specific
p2@GPCPD1	chr20:5591566-5591598,-	-1.73621	0.00118079	not specific
p1@GBP6	chr1:89829610-89829627,+	-3.5916	0.00118839	not specific
p1@BIN1	chr2:127864608-127864688,-	-1.14076	0.00122559	not specific
p2@PLA2G16	chr11:63381872-63381895,-	-1.64129	0.00122693	not specific
p3@HLA-B	chr6:31324148-31324202,-	-1.06497	0.00122693	Conjunctiva-specific
p3@ADAM28	chr8:24151620-24151647,+	-3.68927	0.00122693	not specific
p3@TSPAN12	chr7:120498357-120498395,-	-1.77524	0.00123553	not specific
p1@C19orf66	chr19:10196981-10197034,+	-1.12789	0.00124047	not specific
p2@YPEL2	chr17:57409101-57409118,+	-1.42058	0.00126666	not specific
p2@TXNRD1	chr12:104682667-104682713,+	-1.06956	0.00126714	not specific
p1@TUBB3	chr16:89989741-89989759,+	-1.10357	0.00129512	not specific
p1@TTLL7	chr1:84464780-84464862,-	-3.6318	0.001298	not specific
p1@GPR110	chr6:47010061-47010104,-	-1.06314	0.00132154	not specific
p2@CASC4	chr15:44581090-44581146,+	-1.24612	0.00132727	not specific
p8@BCL2L1	chr20:30310070-30310137,-	-2.26914	0.00132727	not specific
p4@ALCAM	chr3:105086056-105086147,+	-2.05677	0.00132727	Conjunctiva-specific
p1@MMP15	chr16:58059649-58059736,+	-1.63555	0.00132997	not specific
p4@PNPLA6	chr19:7600643-7600678,+	-2.88771	0.00133311	not specific
p1@TMEM206	chr1:212588157-212588265,-	-1.19117	0.00134326	not specific
p3@INPPL1	chr11:71934962-71934976,+	-1.98986	0.00134326	not specific
p1@GAS6	chr13:114566984-114567018,-	-1.89968	0.00138669	not specific
p4@RRAS2	chr11:14358620-14358659,-	-3.18098	0.00139966	not specific
p1@ENPP4	chr6:46097776-46097804,+	-2.13552	0.00140442	not specific
p4@IFI16	chr1:158985493-158985535,+	-2.29898	0.00142386	not specific
p9@GMDS	chr6:1626471-1626487,-	-2.41589	0.00142386	not specific
p7@ECHDC1	chr6:127664719-127664734,-	-1.68176	0.00142573	not specific
p@chr1:221915627..221915644,+	chr1:221915627-221915644,+	-4.19171	0.00143029	not specific
p1@LCP1	chr13:46756271-46756348,-	-2.69721	0.00143029	not specific
p1@TMCC3	chr12:95044309-95044390,-	-1.2472	0.00144529	not specific
p2@STAT1	chr2:191878812-191878823,-	-3.45938	0.00145483	not specific
p1@OXR1	chr8:107282389-107282493,+	-1.67231	0.00146195	not specific
p@chr14:71275492..71275543,+	chr14:71275492-71275543,+	-1.48479	0.00146238	not specific
p2@ITPK1	chr14:93581615-93581637,-	-1.76472	0.00149012	not specific
p@chr22:43116647..43116670,-	chr22:43116647-43116670,-	-1.37339	0.00151083	not specific
p4@ARNTL2	chr12:27485889-27485900,+	-1.98248	0.00152632	not specific
p5@TAPBP	chr6:33281471-33281537,-	-1.65728	0.00152698	not specific
p2@B4GALNT2	chr17:47210085-47210098,+	-2.87924	0.00153755	not specific
p3@VGLL3	chr3:87040233-87040256,-	-3.84194	0.00153943	not specific
p2@MDGA1	chr6:37665445-37665457,-	-3.50879	0.00154519	not specific
p1@MYADM	chr19:54371114-54371180,+	-1.1811	0.00155524	not specific
p2@HLA-C	chr6:31239434-31239487,-	-1.37359	0.00156643	Conjunctiva-specific
p2@ENST00000426023,p2@uc003xrj.1	chr8:54436405-54436432,-	-2.39575	0.00156643	not specific
p1@RDH10	chr8:74206829-74206846,+	-1.45429	0.00158594	not specific
p1@ABCC1	chr16:16043454-16043502,+	-1.33779	0.00160758	not specific
p4@MUC4	chr3:195538833-195538847,-	-1.03392	0.00162829	not specific
p5@PPP2R5A	chr1:212458951-212458962,+	-3.87936	0.00164555	not specific
p1@UBASH3B	chr11:122526420-122526440,+	-1.76893	0.00165146	not specific
p4@TNFSF13B	chr13:108922311-108922328,+	-3.28071	0.0016521	not specific
p5@LBH	chr2:30454572-30454585,+	-1.60639	0.00168459	not specific
p2@GPR176	chr15:40212305-40212360,-	-3.89766	0.00169498	not specific
p@chr5:39255776..39255791,+	chr5:39255776-39255791,+	-3.6965	0.00169934	not specific
p1@MFAP2	chr1:17307102-17307157,-	-1.85924	0.00170138	not specific
p2@KLF6	chr10:3827371-3827386,-	-1.19153	0.00173683	not specific
p2@IDO1	chr8:39771370-39771382,+	-3.44465	0.00173683	not specific
p1@TACSTD2	chr1:59042917-59042931,-	-1.2832	0.00175151	not specific
p1@CDC42EP1	chr22:37956479-37956511,+	-1.03335	0.00176175	not specific
p1@SEMA3C	chr7:80548356-80548384,-	-1.33405	0.00176854	not specific
p2@SAMHD1	chr20:35580104-35580133,-	-2.62674	0.00177015	Conjunctiva-specific
p1@S100A9	chr1:153330322-153330336,+	-1.5655	0.0017771	Conjunctiva-specific
p2@XPR1	chr1:180601188-180601207,+	-1.56179	0.0017771	not specific
p1@PCDHGC3	chr5:140855495-140855577,+	-1.08462	0.0017778	not specific
p1@PPM1K	chr4:89205705-89205720,-	-1.83547	0.00180188	not specific
p1@HLA-B	chr6:31324943-31324963,-	-1.48661	0.00181224	Conjunctiva-specific
p@chr22:50984320..50984334,+	chr22:50984320-50984334,+	-2.17383	0.00183776	not specific
p1@OPN3	chr1:241803649-241803678,-	-1.1911	0.00183785	not specific
p1@KIAA1244	chr6:138483065-138483159,+	-1.89369	0.00183785	not specific
p1@DHRS3	chr1:12678204-12678238,-	-1.29782	0.00183874	not specific
p@chr14:91730866..91730905,-	chr14:91730866-91730905,-	-3.69159	0.00183874	not specific
p2@FRAS1	chr4:78978751-78978764,+	-3.64343	0.00185855	not specific
p4@XPR1	chr1:180601215-180601233,+	-1.87111	0.00189331	not specific
p1@BCL2L14	chr12:12223867-12223883,+	-3.5509	0.00189911	Conjunctiva-specific
p2@CCNG2	chr4:78078412-78078448,+	-1.66372	0.00191421	not specific
p4@HERC6	chr4:89300072-89300089,+	-1.93863	0.00191927	Conjunctiva-specific
p1@SPOCD1	chr1:32264250-32264354,-	-3.50649	0.00193778	not specific
p1@PDLIM4	chr5:131593366-131593397,+	-1.15049	0.00194477	not specific
p1@ID2	chr2:8822176-8822196,+	-1.82118	0.00195517	not specific
p4@HMGN1	chr21:40720925-40720943,-	-1.03292	0.00198725	not specific
p@chr4:25664140..25664151,+	chr4:25664140-25664151,+	-2.00669	0.00200957	not specific
p1@SLC22A15	chr1:116519112-116519204,+	-1.30981	0.00201265	not specific
p4@TBC1D2	chr9:101017634-101017649,-	-1.11078	0.00201265	not specific
p2@DCBLD1	chr6:117803847-117803869,+	-1.43537	0.00202442	not specific
p1@PARP12	chr7:139762641-139762768,-	-1.32655	0.00202705	Conjunctiva-specific
p1@FILIP1L	chr3:99594998-99595024,-	-1.44667	0.00204275	not specific
p1@ISG15	chr1:948866-948885,+	-2.1205	0.00205324	not specific
p1@CTSB	chr8:11725589-11725605,-	-1.22281	0.00205618	Conjunctiva-specific
p1@IFI27	chr14:94577074-94577091,+	-1.48859	0.00206773	Conjunctiva-specific
p1@ZNF532	chr18:56532100-56532130,+	-3.38118	0.00206773	not specific
p3@ZNF323	chr6:28321909-28321965,-	-1.82233	0.00207725	not specific
p@chr5:52552639..52552656,-	chr5:52552639-52552656,-	-3.11473	0.0021333	not specific
p2@ELF3	chr1:201979703-201979721,+	-1.01217	0.00215565	Conjunctiva-specific
p4@SERPING1	chr11:57367475-57367505,+	-1.94144	0.00216058	Conjunctiva-specific
p1@TRIM22	chr11:5711010-5711105,+	-1.17321	0.00216478	not specific
p5@GPR176	chr15:40213106-40213121,-	-3.5806	0.00218659	not specific
p1@LY6E	chr8:144099914-144099953,+	-1.56262	0.0022211	Conjunctiva-specific
p2@SLC16A7	chr12:59989918-59989965,+	-1.35213	0.00222252	not specific
p3@ATP13A2	chr1:17338368-17338379,-	-3.70193	0.00224179	not specific
p1@B4GALT1	chr9:33167149-33167170,-	-1.25567	0.00226842	not specific
p1@SIDT1	chr3:113251358-113251423,+	-2.78971	0.00227893	not specific
p6@PLA2G16	chr11:63381712-63381727,-	-2.5014	0.00230194	not specific
p@chr12:52629037..52629072,+	chr12:52629037-52629072,+	-2.02228	0.00236069	not specific
p1@ID4	chr6:19837592-19837621,+	-1.0203	0.00241185	not specific
p3@S100A8	chr1:153362906-153362947,-	-1.7379	0.00242861	Conjunctiva-specific
p1@TMPRSS11E	chr4:69313171-69313194,+	-1.58516	0.00243947	not specific
p1@PROS1	chr3:93692681-93692762,-	-2.07086	0.00246785	not specific
p7@PTPRU	chr1:29586692-29586705,+	-2.25379	0.00247485	not specific
p1@FNDC4	chr2:27718052-27718127,-	-3.60723	0.00249145	not specific
p2@GCNT2	chr6:10521574-10521602,+	-1.46717	0.00250058	not specific
p@chr4:78558101..78558113,-	chr4:78558101-78558113,-	-2.95995	0.00250457	not specific
p3@MTUS1	chr8:17658721-17658766,-	-1.16592	0.00254817	not specific
p1@MAP1B	chr5:71403280-71403312,+	-3.21553	0.00257634	not specific
p1@AMTN	chr4:71384280-71384295,+	-2.43085	0.00259272	not specific
p1@CRABP2	chr1:156675368-156675382,-	-1.10948	0.00261316	not specific
p4@ELK3	chr12:96588279-96588299,+	-1.27175	0.00261316	not specific
p1@SLC43A2	chr17:1532106-1532148,-	-3.70716	0.0026794	not specific
p3@SLC44A2	chr19:10736263-10736275,+	-1.08245	0.00269901	not specific
p2@TRIM17	chr1:228604381-228604423,-	-2.69483	0.00271732	not specific
p1@RASGRP1	chr15:38856964-38857029,-	-1.96795	0.00271732	not specific
p1@uc002duh.1	chr16:29832535-29832565,-	-2.03294	0.0027495	not specific
p2@RAB10	chr2:26257054-26257071,+	-1.13358	0.00278497	not specific
p1@IL1B	chr2:113594347-113594363,-	-2.02396	0.00280157	not specific
p1@LXN	chr3:158390282-158390521,-	-1.10769	0.00280848	Conjunctiva-specific
p6@ACSL1	chr4:185726679-185726692,-	-3.44919	0.00283282	not specific
p5@RBP1	chr3:139258382-139258393,-	-2.91878	0.00287936	not specific
p2@CU679553	chr22:50986685-50986727,+	-3.99312	0.00294889	not specific
p13@SERPING1	chr11:57365628-57365639,+	-1.64687	0.00295201	Conjunctiva-specific
p@chr19:42927720..42927773,-	chr19:42927720-42927773,-	-1.73139	0.00295201	not specific
p1@FAM174B	chr15:93198942-93199035,-	-3.85597	0.00295617	Conjunctiva-specific
p4@PTHLH	chr12:28123016-28123029,-	-1.54881	0.00298404	not specific
p1@IFI44L	chr1:79086118-79086182,+	-2.72834	0.0029966	not specific
p1@C6orf170	chr6:121655593-121655661,-	-1.69132	0.0029966	not specific
p2@RRP1B	chr21:45079457-45079478,+	-2.68601	0.00303836	not specific
p3@ELK3	chr12:96588368-96588394,+	-3.27102	0.00309804	not specific
p3@GNAS	chr20:57464223-57464241,+	-1.1384	0.00310497	not specific
p1@ADAM28	chr8:24151557-24151590,+	-2.0378	0.00311495	not specific
p1@C1R	chr12:7245018-7245073,-	-1.58903	0.00312269	Conjunctiva-specific
p11@SCD	chr10:102107168-102107180,+	-3.2358	0.00312675	not specific
p1@PAQR4	chr16:3019309-3019356,+	-2.21437	0.00313936	not specific
p1@TRIM14	chr9:100881466-100881531,-	-1.21018	0.00314058	not specific
p2@PSG5	chr19:43690649-43690663,-	-2.55267	0.00315379	not specific
p2@KIAA0247	chr14:70078381-70078440,+	-1.70965	0.00315388	Conjunctiva-specific
p1@SAMHD1	chr20:35580068-35580094,-	-2.73651	0.00315388	Conjunctiva-specific
p10@PIGR	chr1:207112600-207112616,-	-2.86944	0.00315485	Conjunctiva-specific
p6@C14orf159	chr14:91581011-91581044,+	-2.49715	0.00318884	not specific
p1@STEAP1	chr7:89783766-89783821,+	-1.57812	0.00320209	not specific
p1@RAI14	chr5:34656450-34656523,+	-1.07967	0.00323188	Conjunctiva-specific
p1@MELK	chr9:36572851-36572932,+	-1.76454	0.00324757	not specific
p1@MGC39372	chr6:2876650-2876678,-	-3.84306	0.00326125	not specific
p1@AKR1C2	chr10:5046042-5046058,-	-1.65727	0.00326241	Conjunctiva-specific
p2@PAPPA	chr9:118916063-118916077,+	-3.27	0.00329741	not specific
p15@RAB10	chr2:26257346-26257357,+	-3.23182	0.00331786	not specific
p1@IL15RA	chr10:6019499-6019551,-	-1.54636	0.00333636	Conjunctiva-specific
p1@MFHAS1	chr8:8751068-8751158,-	-2.75792	0.0033368	not specific
p4@PDE4DIP	chr1:145075847-145075982,-	-2.91888	0.00334746	not specific
p4@POLD3	chr11:74204883-74204894,+	-3.46767	0.00335074	not specific
p2@PHACTR2	chr6:143857949-143858067,+	-1.77673	0.0033567	not specific
p3@PCLO	chr7:82792120-82792150,-	-2.74229	0.00336942	not specific
p3@MEIS2	chr15:37390850-37390909,-	-3.47342	0.003409	Conjunctiva-specific
p3@PCDH1	chr5:141248925-141248939,-	-1.69299	0.00343974	not specific
p5@NAV1	chr1:201709054-201709065,+	-3.44139	0.00345273	not specific
p2@CTSD	chr11:1785100-1785113,-	-1.03565	0.00346773	Conjunctiva-specific
p1@MEIS2	chr15:37392724-37392757,-	-1.10774	0.00346773	Conjunctiva-specific
p1@ENST00000513755,p1@uc003kfk.2	chr5:77656175-77656253,-	-1.76256	0.00349215	not specific
p1@LAYN	chr11:111411394-111411505,+	-1.49639	0.00350029	not specific
p1@ANLN	chr7:36429461-36429486,+	-1.38196	0.00350029	not specific
p1@FRMD3	chr9:86153218-86153343,-	-3.0745	0.00350029	not specific
p1@MOK	chr14:102771462-102771515,-	-1.3654	0.00350715	not specific
p1@SERPINE1	chr7:100770328-100770393,+	-1.12789	0.00354227	not specific
p2@FXYD5	chr19:35646092-35646138,+	-1.40726	0.00356797	Conjunctiva-specific
p@chr1:27992756..27992763,-	chr1:27992756-27992763,-	-3.36781	0.00358736	not specific
p2@CCDC80	chr3:112359880-112359894,-	-3.30668	0.00362896	not specific
p1@ARHGAP11A	chr15:32907702-32907729,+	-1.78153	0.00365218	not specific
p@chr11:79794715..79794718,-	chr11:79794715-79794718,-	-3.11178	0.00365978	not specific
p1@BPGM	chr7:134331597-134331615,+	-1.51295	0.00366369	not specific
p1@RASSF3	chr12:65004238-65004284,+	-1.01403	0.00369629	not specific
p3@PLXNB2	chr22:50740068-50740112,-	-1.76185	0.00372655	not specific
p2@KANK1	chr9:707113-707200,+	-3.22316	0.00372655	not specific
p1@TACC2	chr10:123872483-123872573,+	-1.16325	0.00378416	not specific
p6@PARP9	chr3:122283478-122283498,-	-3.40124	0.00378416	not specific
p1@MLPH	chr2:238395879-238395975,+	-1.04938	0.00380618	not specific
p5@PLA2G16	chr11:63381763-63381783,-	-1.68062	0.0038579	not specific
p2@KIAA1841	chr2:61293021-61293093,+	-1.14573	0.0038579	not specific
p@chr6:30458196..30458253,+	chr6:30458196-30458253,+	-1.84828	0.0038579	not specific
p5@GALNT3	chr2:166650594-166650630,-	-1.50033	0.00388258	not specific
p2@IRF2BP2	chr1:234743940-234743975,-	-2.7269	0.00391125	not specific
p1@LINC00520	chr14:56263400-56263407,-	-3.17935	0.00392083	not specific
p@chr10:4806207..4806243,-	chr10:4806207-4806243,-	-3.19173	0.00394913	not specific
p1@ENST00000328462	chrX:101035626-101035631,-	-1.43464	0.00395342	not specific
p2@GGT1,p2@GGT2	chr22:24999148-24999189,+	-2.38127	0.00396497	not specific
p1@HMGA2	chr12:66218836-66218888,+	-1.27242	0.00398156	not specific
p@chr4:15920199..15920212,+	chr4:15920199-15920212,+	-1.53994	0.00398156	not specific
p1@ENST00000426023,p1@uc003xrj.1	chr8:54436508-54436541,-	-2.99672	0.00406043	not specific
p2@BIRC5	chr17:76210367-76210385,+	-1.9902	0.00408268	not specific
p1@FOXD1	chr5:72744594-72744609,-	-2.11934	0.00413208	not specific
p2@VSIG2	chr11:124622143-124622162,-	-1.33979	0.00414318	not specific
p1@METRN	chr16:765092-765169,+	-1.32753	0.00414318	not specific
p3@SVIL	chr10:30025922-30025958,-	-1.12557	0.00419736	not specific
p1@TNC	chr9:117880424-117880443,-	-2.0454	0.00427146	not specific
p2@LEPROT	chr1:65886262-65886271,+	-1.97647	0.00431821	not specific
p5@AKAP2,p5@PALM2-AKAP2	chr9:112910897-112910933,+	-2.7271	0.00433889	not specific
p1@TNFRSF11B	chr8:119964115-119964132,-	-3.62178	0.0043615	not specific
p1@RBM38	chr20:55966444-55966462,+	-1.19558	0.00439047	not specific
p1@ZNF114	chr19:48774586-48774670,+	-3.3436	0.00445604	not specific
p2@PTPRU	chr1:29586650-29586690,+	-3.39116	0.00447788	not specific
p2@RUNX1	chr21:36421535-36421610,-	-3.08374	0.00447788	not specific
p1@PRSS12	chr4:119274121-119274219,-	-1.30778	0.00447788	not specific
p4@CTDSP1	chr2:219264762-219264844,+	-1.28285	0.00448741	not specific
p4@ZNF503	chr10:77161650-77161661,-	-1.66298	0.00452609	not specific
p1@ARHGEF37	chr5:148960931-148961073,+	-1.16964	0.00457221	not specific
p2@LMO2	chr11:33891450-33891499,-	-2.16609	0.00457893	Conjunctiva-specific
p5@MAP3K4	chr6:161454912-161454955,+	-3.2298	0.00457893	not specific
p1@CXCL10	chr4:76944621-76944671,-	-2.52907	0.00458051	Conjunctiva-specific
p9@SPATS2L	chr2:201243006-201243024,+	-2.93507	0.00461202	not specific
p2@GRHL3	chr1:24645921-24645973,+	-1.02402	0.00463688	not specific
p2@NTN4	chr12:96184555-96184609,-	-1.36375	0.00466996	not specific
p1@SLC44A3	chr1:95285896-95285961,+	-1.3136	0.00468885	not specific
p@chr4:141678005..141678080,-	chr4:141678005-141678080,-	-1.9885	0.00470549	not specific
p1@CALB2	chr16:71392619-71392635,+	-1.86033	0.00474875	not specific
p1@RSAD2	chr2:7017899-7017914,+	-2.41331	0.0047589	not specific
p1@PRKAG2	chr7:151329215-151329358,-	-1.02544	0.00476636	not specific
p1@ARL5A	chr2:152684922-152684966,-	-1.14697	0.00476772	not specific
p1@CD14	chr5:140012752-140012768,-	-3.11259	0.00477365	not specific
p3@MIR31HG	chr9:21559689-21559703,-	-1.42899	0.00477365	not specific
p1@CXCL17	chr19:42947091-42947108,-	-1.28719	0.00483623	not specific
p2@HLA-F	chr6:29691170-29691188,+	-1.67217	0.00483623	Conjunctiva-specific
p@chr2:132440051..132440115,+	chr2:132440051-132440115,+	-3.08779	0.00483787	not specific
p1@FAM92A1	chr8:94712752-94712857,+	-1.07862	0.00483787	not specific
p4@LAMA3	chr18:21269527-21269555,+	-1.38442	0.0048937	Cornea-specific
p3@PXDN	chr2:1748343-1748352,-	-3.39096	0.00492065	not specific
p3@IFFO2	chr1:19283143-19283154,-	-3.38091	0.00493813	not specific
p1@DDX60L	chr4:169401630-169401649,-	-1.67928	0.00495496	not specific
p1@MBOAT1	chr6:20212635-20212726,-	-1.07883	0.00500862	not specific
p3@LAMA3	chr18:21269404-21269427,+	-1.52438	0.00502105	Cornea-specific
p1@C9,p2@DAB2	chr5:39424961-39424980,-	-3.33352	0.00504718	not specific
p5@FYB	chr5:39219705-39219721,-	-2.56699	0.00506555	not specific
p4@TNRC18	chr7:5461545-5461568,-	-1.80949	0.00512978	not specific
p1@ME1	chr6:84140757-84140803,-	-1.19578	0.00513062	not specific
p3@KIF6	chr6:39399087-39399128,-	-3.07203	0.00513633	not specific
p@chr1:153333121..153333180,+	chr1:153333121-153333180,+	-1.31661	0.00513916	not specific
p2@SLC20A2	chr8:42358742-42358787,-	-1.00133	0.00514112	not specific
p1@CYP24A1	chr20:52790516-52790531,-	-2.33783	0.0051452	not specific
p10@LRMP	chr12:25228668-25228683,+	-2.59955	0.00519438	Conjunctiva-specific
p1@LRRC4	chr7:127672173-127672191,-	-3.13683	0.00520176	not specific
p1@KIAA0513	chr16:85061367-85061430,+	-1.20298	0.00530772	not specific
p2@MAP9	chr4:156298087-156298127,-	-2.55186	0.00530899	not specific
p2@PMEPA1	chr20:56285010-56285034,-	-1.31177	0.00533054	not specific
p1@NAAA	chr4:76862117-76862186,-	-1.6554	0.00541481	not specific
p@chr15:101455438..101455471,+	chr15:101455438-101455471,+	-1.59873	0.00551054	not specific
p2@RAB7L1	chr1:205744205-205744244,-	-3.17298	0.00556869	not specific
p7@NDRG2	chr14:21489180-21489219,-	-1.20923	0.00558544	not specific
p7@RTN4	chr2:55277453-55277464,-	-1.37651	0.00558544	not specific
p1@SESTD1	chr2:180129484-180129574,-	-1.40013	0.00560912	not specific
p4@SPATS2L	chr2:201242941-201242960,+	-1.84973	0.00560912	not specific
p2@TRIM69	chr15:45021352-45021380,+	-3.34427	0.0056355	not specific
p1@JAK2	chr9:4985246-4985329,+	-1.4035	0.00565686	not specific
p1@GEM	chr8:95274536-95274555,-	-1.41977	0.00567727	not specific
p1@VSIG2	chr11:124622083-124622095,-	-1.57266	0.00568951	not specific
p2@PGPEP1	chr19:18451439-18451456,+	-1.06047	0.00568951	not specific
p1@SLC37A2	chr11:124933191-124933208,+	-2.67248	0.00580076	not specific
p3@IFIT3	chr10:91087766-91087777,+	-3.34228	0.00585863	Conjunctiva-specific
p3@FAM213A	chr10:82168335-82168379,+	-1.76177	0.00589791	not specific
p1@MARCKSL1	chr1:32801825-32801842,-	-1.06368	0.00592796	Conjunctiva-specific
p1@LYPD1	chr2:133427767-133427797,-	-3.17305	0.00595888	not specific
p1@KRT75	chr12:52828147-52828164,-	-2.50105	0.00597648	not specific
p3@BRI3BP	chr12:125478212-125478235,+	-2.99896	0.00598379	not specific
p1@EML1	chr14:100259712-100259758,+	-2.23824	0.00602321	not specific
p6@TC2N	chr14:92302725-92302747,-	-1.31149	0.00603331	not specific
p2@GATA3	chr10:8096772-8096787,+	-3.18875	0.00603645	Conjunctiva-specific
p5@SECTM1	chr17:80291751-80291762,-	-2.89958	0.00605408	not specific
p1@RASIP1	chr19:49232666-49232758,-	-2.97001	0.00606827	not specific
p7@IFI16	chr1:158985469-158985489,+	-3.26999	0.00607456	not specific
p2@FTSJD2	chr6:37401042-37401063,+	-1.41413	0.00607993	not specific
p2@SERPINB6	chr6:2971792-2971812,-	-1.91507	0.00620455	not specific
p1@TNFSF13B	chr13:108922345-108922413,+	-3.97514	0.0062168	not specific
p1@PSCA	chr8:143761905-143761921,+	-1.22709	0.00622234	not specific
p2@LARP6	chr15:71146461-71146475,-	-1.14615	0.00622299	not specific
p1@KIAA0754	chr1:39874729-39874759,+	-3.64081	0.00624883	not specific
p3@NPNT	chr4:106816592-106816603,+	-1.80626	0.00632597	not specific
p2@GALNT3	chr2:166651191-166651213,-	-1.30878	0.00634683	not specific
p2@IL15	chr4:142557717-142557757,+	-1.81686	0.00634683	not specific
p5@PRKACB	chr1:84543779-84543812,+	-2.50728	0.0063995	not specific
p14@DHRS3	chr1:12678119-12678130,-	-2.35282	0.00644624	not specific
p9@DDIT4	chr10:74034702-74034715,+	-2.48229	0.00648928	not specific
p1@CALR	chr19:13049413-13049432,+	-1.03949	0.00654561	not specific
p2@PCDH7	chr4:30721690-30721722,+	-1.67282	0.00655254	not specific
p9@PTGES2	chr9:130890213-130890225,-	-3.32357	0.00655988	not specific
p@chr6:1609975..1610011,-	chr6:1609975-1610011,-	-4.09849	0.00660155	not specific
p3@GPR160	chr3:169755919-169755942,+	-3.49525	0.00671083	not specific
p2@MYLK	chr3:123603137-123603203,-	-1.23849	0.00673748	not specific
p1@C3orf52	chr3:111805212-111805258,+	-1.11201	0.00676076	not specific
p2@USP25	chr21:17102311-17102373,+	-1.81884	0.00678159	not specific
p2@ENPP4	chr6:46097805-46097860,+	-2.49776	0.00678159	not specific
p6@HLA-C	chr6:31239114-31239134,-	-1.78407	0.00681268	Conjunctiva-specific
p2@PLSCR1	chr3:146262325-146262350,-	-1.13604	0.00684294	not specific
p@chr8:144103180..144103232,+	chr8:144103180-144103232,+	-1.93811	0.00688618	not specific
p4@LY6E	chr8:144102329-144102348,+	-2.90869	0.00694824	Conjunctiva-specific
p2@FRK	chr6:116382022-116382062,-	-1.10038	0.00702802	not specific
p3@PRKAG2	chr7:151330181-151330212,-	-1.94397	0.00702802	not specific
p6@KLF5	chr13:73636334-73636351,+	-1.19924	0.00706784	not specific
p1@OSMR	chr5:38846106-38846174,+	-1.16091	0.00707933	not specific
p1@TBC1D9	chr4:141677466-141677556,-	-1.14116	0.007087	not specific
p1@LIFR	chr5:38556728-38556771,-	-3.2944	0.00717334	not specific
p1@SLC34A2	chr4:25657465-25657481,+	-2.4162	0.00722905	Conjunctiva-specific
p2@PARP10	chr8:145060559-145060592,-	-1.43381	0.0072742	not specific
p1@SPC25	chr2:169746878-169746970,-	-2.59068	0.00728051	not specific
p1@DKK4	chr8:42234745-42234750,-	-1.75045	0.00729756	not specific
p1@TMEM132A	chr11:60691924-60691966,+	-1.17525	0.00730418	not specific
p@chr19:55865298..55865350,-	chr19:55865298-55865350,-	-3.12165	0.00736671	not specific
p@chr11:309172..309245,+	chr11:309172-309245,+	-2.67579	0.00744245	not specific
p@chr11:46404130..46404143,+	chr11:46404130-46404143,+	-2.35922	0.00750972	not specific
p1@CSPG4	chr15:76005170-76005197,-	-3.29302	0.00758598	not specific
p3@CEACAM6	chr19:42259486-42259495,+	-1.10869	0.00758598	Conjunctiva-specific
p1@GPX3	chr5:150400145-150400158,+	-1.31519	0.00758598	Conjunctiva-specific
p3@SERPINA1	chr14:94857004-94857018,-	-1.57074	0.00762509	Conjunctiva-specific
p2@MYO1B	chr2:192110176-192110195,+	-1.12075	0.00764497	not specific
p4@ACER2	chr9:19408919-19408931,+	-3.33547	0.00764497	not specific
p2@CAPN5	chr11:76778033-76778047,+	-1.69968	0.00770668	not specific
p2@SERPINB7	chr18:61442629-61442679,+	-1.90003	0.00770668	not specific
p1@STBD1	chr4:77227870-77227903,+	-1.962	0.00772536	not specific
p1@CD74	chr5:149792306-149792326,-	-1.20422	0.00772536	Conjunctiva-specific
p1@PSG9	chr19:43773641-43773691,-	-2.74908	0.00774266	not specific
p12@DHRS3	chr1:12676766-12676799,-	-1.72148	0.00777181	not specific
p1@FRAS1	chr4:78978468-78978516,+	-2.49425	0.00778744	not specific
p1@CXCL11	chr4:76957214-76957241,-	-3.81665	0.00781586	not specific
p1@SLC15A2	chr3:121613265-121613295,+	-2.23129	0.0078302	Conjunctiva-specific
p2@FAM49B	chr8:131028782-131028818,-	-1.5405	0.00798468	not specific
p1@PLIN5	chr19:4535233-4535238,-	-3.34096	0.00801236	not specific
p1@HSPA6	chr1:161494328-161494332,+	-3.02694	0.00801574	not specific
p1@WNT5B	chr12:1639470-1639540,+	-4.06661	0.0080183	Conjunctiva-specific
p8@MGAT4B	chr5:179234348-179234393,-	-2.59677	0.0080183	not specific
p@chr9:124505895..124505968,+	chr9:124505895-124505968,+	-3.39182	0.00803913	not specific
p2@ANTXR2	chr4:80994210-80994284,-	-1.45696	0.00805689	not specific
p1@LPP	chr3:187871659-187871779,+	-1.56738	0.00806481	not specific
p2@LHFPL2	chr5:77806166-77806224,-	-3.25503	0.00809715	not specific
p1@PTGR1	chr9:114361919-114361935,-	-1.19752	0.00815793	not specific
p2@IFI6	chr1:27995778-27995866,-	-2.34904	0.00822091	Conjunctiva-specific
p2@PSMA6	chr14:35761540-35761553,+	-1.12717	0.00823494	not specific
p5@JAG1	chr20:10654451-10654491,-	-1.60378	0.00828507	not specific
p1@TSC22D3	chrX:106960285-106960299,-	-1.01372	0.00853231	Cornea-specific
p2@PARP14	chr3:122399697-122399719,+	-1.02566	0.00866613	not specific
p1@CXCL6	chr4:74702384-74702402,+	-1.18935	0.00869843	not specific
p@chr11:60719802..60719859,-	chr11:60719802-60719859,-	-2.79696	0.00878158	not specific
p2@SLC2A6	chr9:136344237-136344264,-	-2.95901	0.0088035	not specific
p1@GRN	chr17:42422662-42422678,+	-1.24993	0.00887125	Conjunctiva-specific
p2@PTPN18	chr2:131113609-131113642,+	-1.08799	0.00890071	not specific
p7@PLSCR1	chr3:146262637-146262660,-	-1.53429	0.00894793	not specific
p2@CDRT1	chr17:15555041-15555052,-	-1.52383	0.00896024	not specific
p2@FLRT3	chr20:14318248-14318264,-	-1.15483	0.00900044	not specific
p1@C20orf29	chr20:3801162-3801209,+	-1.04477	0.00901076	not specific
p1@SLPI	chr20:43883197-43883212,-	-1.30014	0.0091188	Conjunctiva-specific
p7@RUNX2	chr6:45389835-45389861,+	-2.65139	0.0091188	not specific
p3@MT1M	chr16:56666537-56666546,+	-1.60468	0.00914045	not specific
p1@HOTAIRM1	chr7:27135773-27135822,+	-3.37467	0.00923322	not specific
p1@FOXN2	chr2:48541789-48541874,+	-2.19955	0.00924391	not specific
p2@RAB32	chr6:146864935-146864949,+	-1.18017	0.0093072	not specific
p1@IFIT1	chr10:91152368-91152419,+	-2.02769	0.00931828	not specific
p4@NDUFAF3	chr3:49059786-49059806,+	-2.54424	0.00931828	not specific
p5@SORBS3	chr8:22422749-22422822,+	-2.53068	0.00931828	not specific
p1@IFI44	chr1:79115503-79115530,+	-1.72205	0.00935547	not specific
p4@IFIT3	chr10:91087721-91087732,+	-2.83511	0.00939578	Conjunctiva-specific
p1@CCDC113	chr16:58283814-58283918,+	-1.21039	0.00946122	not specific
p1@ENST00000444039	chr22:21311367-21311423,+	-2.66782	0.00952591	not specific
p2@GTF2IRD1	chr7:73868383-73868427,+	-1.06957	0.00964576	not specific
p1@LOC100131733	chr12:109491750-109491794,-	-1.94614	0.00966512	not specific
p11@CALR	chr19:13049939-13049976,+	-1.62216	0.00970876	not specific
p3@MFAP2	chr1:17307175-17307191,-	-1.77056	0.00974285	not specific
p3@ALOX5	chr10:45869683-45869708,+	-2.6056	0.00974592	Conjunctiva-specific
p@chr13:34253672..34253698,+	chr13:34253672-34253698,+	-3.31001	0.00975945	not specific
p2@PSG1	chr19:43383824-43383841,-	-3.36001	0.00976236	not specific
p2@ARHGEF18	chr19:7460052-7460073,+	-1.0909	0.00976236	not specific
p1@GOLM1	chr9:88714421-88714506,-	-1.38245	0.00976236	Conjunctiva-specific
p1@SRF	chr6:43139153-43139232,+	-1.62443	0.00977345	not specific
p1@RCC2	chr1:17765022-17765043,-	-1.00992	0.00977613	not specific
p6@CXCL16	chr17:4642918-4642939,-	-1.7681	0.00977613	not specific
p1@STAT2	chr12:56753869-56753930,-	-1.11304	0.00986477	not specific
p2@ARMCX1	chrX:100805556-100805571,+	-2.93611	0.00997003	not specific
